# Supplementary material for: Toward Colorectal Cancer Biomarkers: The Role of Genetic Variation, Wnt Pathway, and Long Noncoding RNAs
Source: OMICS. 2021 May 7;25(5):302–12. doi: 10.1089/omi.2020.0231 (PMC8110006; doi:10.1089/omi.2020.0231)
Supplement: Supplemental data [file Supp_Table1.xlsx]

## Sheet: Sheet1
Supplemental Data: The differentially expressed genes of the normal and stage IV CRC samples
Gene	Locus	Fold Change	p value	q value
BCR	22:23179703-23318037	-5.67632	0.0003	0.00336318
SLC38A11	2:164894443-165208261	-5.42529	5e-05	0.000739486
MPP2	17:43872304-43909711	-5.18471	5e-05	0.000739486
INSL5	1:66797740-66801256	-5.05705	5e-05	0.000739486
RSPO2	8:107899315-108083655	-5.01055	0.0259	0.105166
ATP12A	13:24680410-24712506	-4.91767	0.0021	0.0157774
-	14:95348966-95349366	-4.82269	0.0004	0.00421454
KRTAP13-2	21:30371390-30372257	-4.60107	0.0002	0.0024225
RP11-2I17.4	15:71818395-72197785	-4.58022	0.0091	0.0480061
RIMS4	20:44656450-44810338	-4.57114	0.0116	0.0580482
-	18:14997123-14997520	-4.51371	0.0005	0.00505535
-	4:148618048-148680548	-4.50729	0.0005	0.00505535
CLDN8	21:30214005-30216073	-4.44957	5e-05	0.000739486
MYBPC1	12:101568352-101686018	-4.44833	5e-05	0.000739486
B3GALT5-AS1	21:39556441-39730680	-4.43529	5e-05	0.000739486
CPB1	3:148791101-148960112	-4.39423	5e-05	0.000739486
WASH5P	19:60015-71626	-4.31422	0.00035	0.0038085
CEP97	3:101723924-101770562	-4.31352	5e-05	0.000739486
-	11:114517863-114713367	-4.25739	5e-05	0.000739486
AC027612.4,GGT8P	2:91736725-91784811	-4.17343	5e-05	0.000739486
MT1M	16:56632232-56633986	-4.14989	5e-05	0.000739486
CASC18	12:105704202-105744062	-4.1366	0.00065	0.00625057
HS3ST6	16:1911462-1918440	-4.10355	0.0034	0.0227821
DAO	12:108858931-108901043	-4.07739	0.00235	0.0171476
OTOP2	17:74924274-74933912	-4.06112	5e-05	0.000739486
GLDN	15:51341628-51408032	-3.97735	5e-05	0.000739486
-	2:231412567-231412858	-3.9736	0.0017	0.013421
CA7	16:66802874-66873548	-3.96094	0.01425	0.0676051
-	3:197478024-197479630	-3.94095	5e-05	0.000739486
GS1-204I12.4	1:185651017-185669720	-3.88066	5e-05	0.000739486
ROPN1	3:123968520-123992178	-3.74875	0.00085	0.00777425
MYO5B	18:49782166-50195098	-3.6475	0.03785	0.138171
CA1	8:85327301-85481644	-3.6372	5e-05	0.000739486
PYY	17:43952737-44004469	-3.62337	5e-05	0.000739486
PPY	17:43940803-43942468	-3.5951	0.00505	0.0306322
IGLV5-45	22:22298117-22404721	-3.58042	0.0169	0.0769201
RP11-567C2.1	12:90100712-90112779	-3.55634	0.0096	0.0500952
RP11-380P13.1	4:23560922-23904089	-3.55518	0.0001	0.00134199
NRAP	10:113550836-113664127	-3.53584	5e-05	0.000739486
-	1:159058408-159058932	-3.51924	0.023	0.0966913
-	6:108739272-108748915	-3.51842	0.00125	0.0105191
MT1L	16:56608198-56627112	-3.51269	0.0013	0.0108593
SNORA2	1:84272979-84286999	-3.45789	5e-05	0.000739486
SST	3:187668905-187670399	-3.45421	5e-05	0.000739486
IGLVI-70	22:21991098-22179477	-3.43684	0.02985	0.11654
GUCA2B	1:42153280-42156645	-3.4245	5e-05	0.000739486
RP11-368P15.3	14:53036744-53153292	-3.42172	0.01845	0.0820374
TRGV10	7:38299810-38300322	-3.42104	0.0007	0.00664517
TRBV7-6	7:142352818-142529762	-3.37655	0.0154	0.0716844
LLNLR-271C9.1	19:43690001-43700508	-3.36989	0.01455	0.0686565
SFTPA2	10:79555851-79560397	-3.33455	5e-05	0.000739486
PAX5	9:36833274-37034185	-3.31331	5e-05	0.000739486
LINC00704	10:4649161-4678217	-3.28175	0.00065	0.00625057
IGLV1-50	22:22298117-22404721	-3.27476	0.0405	0.145286
GCG	2:162142872-162152404	-3.26937	5e-05	0.000739486
IGKV1D-16	2:90100235-90100738	-3.24585	5e-05	0.000739486
RSPO2	8:107899315-108083655	-3.24395	5e-05	0.000739486
MIRLET7BHG,PRR34-AS1	22:46049477-46113928	-3.20643	5e-05	0.000739486
VLDLR-AS1	9:2422701-2660053	-3.19052	5e-05	0.000739486
-	7:6905017-6906688	-3.18833	5e-05	0.000739486
-	1:167166926-167173077	-3.18662	0.015	0.0702808
RETNLB	3:108728596-108757606	-3.18471	5e-05	0.000739486
-	11:114517863-114713367	-3.15381	0.01685	0.0768014
CMAHP	6:25081067-25166640	-3.14578	0.01825	0.0813169
VSTM2A	7:54542314-54572082	-3.14201	5e-05	0.000739486
MT1H	16:56669617-56671247	-3.13929	5e-05	0.000739486
MT1F	16:56657678-56660809	-3.12566	5e-05	0.000739486
SPINK2	4:56809859-56821742	-3.12486	0.01015	0.0523697
-	KI270713.1:3568-13076	-3.10332	0.0009	0.00815416
MST1L	1:16739937-16972979	-3.10191	5e-05	0.000739486
MYOM1	18:3066752-3261850	-3.08341	5e-05	0.000739486
SLC28A2	15:45251579-45279251	-3.06313	5e-05	0.000739486
AC141272.1	KI270728.1:1270983-1271271	-3.05591	0.00045	0.00463741
B3GNT7	2:231395542-231401247	-3.05579	5e-05	0.000739486
NPY	7:24284162-24291865	-3.03893	0.0178	0.0797915
AC009336.19,HOXD3,HOXD4	2:176104140-176192538	-3.03429	5e-05	0.000739486
SCNN1B	16:23278230-23381299	-3.02324	5e-05	0.000739486
-	11:114517863-114713367	-3.0161	0.00115	0.00986277
-	9:72484155-72484991	-3.01093	0.0051	0.0309063
-	13:21818339-21819398	-3.01047	0.025	0.102462
TECPR2	14:102362962-102509799	-3.00433	5e-05	0.000739486
MT1P3	20:35171702-35292401	-3.00359	0.04095	0.146328
TMPRSS6	22:37065435-37109694	-3.00029	5e-05	0.000739486
G6PC	17:42900796-42913369	-2.98538	0.0012	0.0101783
IGLV7-43,IGLV7-46	22:22298117-22404721	-2.97925	0.00035	0.0038085
RPL38P4	3:98497603-98593723	-2.94624	0.0037	0.024195
ZNF835	19:56661980-56671783	-2.94466	0.0026	0.0185024
SLC4A4	4:71186756-71572087	-2.93321	5e-05	0.000739486
RP13-497K6.1	4:23560922-23904089	-2.93175	0.0005	0.00505535
HEPACAM2	7:93188373-93226540	-2.92588	5e-05	0.000739486
ABCG2	4:88090216-88231322	-2.92542	5e-05	0.000739486
RP11-283G6.5	12:26118935-26833198	-2.92373	0.0021	0.0157774
MICU3	8:17027237-17122644	-2.91654	0.0001	0.00134199
RN7SKP127	16:29731017-29736869	-2.91418	5e-05	0.000739486
C20orf166-AS1	20:62544342-62570764	-2.9124	0.00035	0.0038085
MT1E	16:56608198-56627112	-2.90787	0.00335	0.0225097
BRINP3	1:190097661-190478404	-2.90593	5e-05	0.000739486
LIPC	15:57953423-58569843	-2.90531	5e-05	0.000739486
RP11-396O20.2	11:15643884-15768473	-2.90257	0.0005	0.00505535
-	12:31748851-31755219	-2.89772	0.0194	0.0850256
GLP2R	17:9822205-9892271	-2.89759	5e-05	0.000739486
HOXD12	2:176098189-176103733	-2.88629	0.0076	0.0419896
CLCA4	1:86547077-86693203	-2.88106	5e-05	0.000739486
PAQR5	15:69298913-69448427	-2.86856	0.01885	0.0832207
KIF5C	2:148866469-149026759	-2.86573	5e-05	0.000739486
LGI1	10:93757808-93806272	-2.85926	0.02075	0.0894171
CCL23	17:35983290-36018024	-2.85723	0.0006	0.00584856
-	11:114805036-114805695	-2.85517	0.009	0.0477005
LINC01550	14:97925609-97978124	-2.84388	5e-05	0.000739486
IGKV1-17	2:89117341-89117844	-2.83174	5e-05	0.000739486
CTD-2562J17.7,CTD-2562J17.9	11:75260126-75351731	-2.82066	0.02965	0.115994
B3GALT1	2:167293042-167941144	-2.80512	5e-05	0.000739486
GUCA2A	1:42162690-42164718	-2.80443	5e-05	0.000739486
SLC5A11	16:24845840-24911628	-2.80223	0.0004	0.00421454
CHAT	10:49609094-49665734	-2.79742	0.00265	0.0187751
PP14571	2:240435665-240468078	-2.7871	5e-05	0.000739486
B3GALT5	21:39556441-39730680	-2.78088	5e-05	0.000739486
-	1:230601200-230609199	-2.77689	5e-05	0.000739486
CLCA2	1:86424085-86456558	-2.77402	0.0198	0.0862686
ANXA8L1	10:46369112-46537864	-2.76913	5e-05	0.000739486
AC144831.3	17:83098376-83098987	-2.76513	0.00295	0.020347
CHODL	21:17901262-18267373	-2.76297	5e-05	0.000739486
IGLV3-10	22:22588154-22823293	-2.76087	0.0306	0.118531
BEST2	19:12751701-12758458	-2.75804	5e-05	0.000739486
PRKG2	4:81087369-81217852	-2.74712	5e-05	0.000739486
CREB3L3	19:4153600-4173054	-2.73984	5e-05	0.000739486
SLC30A10	1:219685426-219958647	-2.73543	0.0006	0.00584856
P2RY4	X:70258169-70259764	-2.71905	0.0001	0.00134199
RP11-867O8.5	11:65367404-65383701	-2.71566	0.0027	0.0190453
REP15	12:27696226-27756391	-2.71523	0.00415	0.0263943
MT1G	16:56666397-56668082	-2.7048	5e-05	0.000739486
CADM3-AS1	1:159171608-159207973	-2.69629	0.0336	0.126813
IGHV1-24	14:106276547-106277043	-2.68833	5e-05	0.000739486
PDZK1	1:145670765-145859836	-2.68832	0.0001	0.00134199
CTC-558O2.1	5:168654512-169301129	-2.6828	0.00665	0.0377807
SLC17A8	12:100357078-100422059	-2.66979	0.007	0.0393286
STAP1	4:67558727-67607337	-2.66281	0.0003	0.00336318
TTLL6	17:48761775-48817214	-2.66249	0.0263	0.106342
IL1R2	2:101991788-102028651	-2.66232	5e-05	0.000739486
LGALS2	22:37570150-37582616	-2.65232	5e-05	0.000739486
LHFPL4	3:9498360-9553802	-2.64144	0.0038	0.0246731
WFDC2	20:45469705-45481532	-2.64104	5e-05	0.000739486
SH2D6	2:85418720-85437029	-2.64078	0.0003	0.00336318
FAM163B	9:133577113-133586197	-2.63876	0.00035	0.0038085
PLIN1	15:89664364-89690783	-2.63219	0.0004	0.00421454
TRAV21	14:22052513-22053056	-2.62101	0.0198	0.0862686
TRAV8-2	14:21846536-21847221	-2.61502	0.00695	0.0391047
RBM24	6:17281345-17293875	-2.61266	5e-05	0.000739486
RP11-434H14.1	2:143091361-143776073	-2.60771	0.00025	0.00290751
NUPR2	7:56114680-56116400	-2.60555	0.0064	0.0366848
IGLV10-54	22:22214793-22215270	-2.59619	0.0001	0.00134199
CTSE	1:206008565-206023918	-2.58607	5e-05	0.000739486
RP11-35P15.1	11:117427772-117877486	-2.58427	0.00015	0.00190049
TRAV5	14:21749177-21749705	-2.58406	0.0039	0.0251529
GABRB3	15:26543545-26949207	-2.5823	5e-05	0.000739486
SLC27A6	5:128257908-129033642	-2.57696	0.0016	0.0128153
IGLV8-61	22:21991098-22179477	-2.57637	0.0003	0.00336318
CCBE1	18:59430939-59698111	-2.56971	0.00795	0.0434253
SLC17A4	6:25753283-25832059	-2.56624	5e-05	0.000739486
AF064860.5,AF064860.7	21:39556441-39730680	-2.56265	0.0038	0.0246731
CA2	8:85327301-85481644	-2.55782	5e-05	0.000739486
LRRN2	1:204616954-204685762	-2.54542	5e-05	0.000739486
ADGRB3	6:68635366-69389511	-2.53111	0.0009	0.00815416
TRDV1	14:22096031-22096619	-2.52827	0.02615	0.105914
-	6:133901936-133902904	-2.52766	0.00175	0.013737
SPINK5	5:148025682-148138445	-2.51371	5e-05	0.000739486
RP11-844P9.2,RP11-844P9.5,RP11-844P9.6	5:176137156-176199295	-2.50973	5e-05	0.000739486
CNTN1	12:40692441-41072418	-2.50788	0.0027	0.0190453
-	11:46326759-46327320	-2.50657	0.00945	0.0494598
TMIGD1	17:30315774-30334093	-2.50321	5e-05	0.000739486
GHR	5:42423776-42721878	-2.49945	5e-05	0.000739486
ADAMTSL1	9:17901689-18910950	-2.49399	0.02085	0.0897477
CMAHP	6:25081067-25166640	-2.48058	5e-05	0.000739486
CD177	19:43353649-43372160	-2.47736	5e-05	0.000739486
HOXD13	2:176092890-176095938	-2.47394	5e-05	0.000739486
NPY1R	4:163323897-163351934	-2.47362	5e-05	0.000739486
HCG4	6:29722774-30065021	-2.46868	0.02105	0.0904469
-	3:108728596-108757606	-2.46793	0.03765	0.137676
HOXB13	17:48723087-48729288	-2.46757	5e-05	0.000739486
MIR223	X:66015460-66020422	-2.46452	5e-05	0.000739486
CR2	1:207454229-207489895	-2.46334	5e-05	0.000739486
C1QTNF7	4:15002673-15446166	-2.46011	0.00055	0.00547472
LUZP2	11:24496969-25082631	-2.45624	5e-05	0.000739486
FER1L6	8:123851986-124171522	-2.45385	5e-05	0.000739486
MS4A1	11:60455751-60470760	-2.44427	5e-05	0.000739486
CTC-296K1.4	17:44793198-44797783	-2.4298	0.00125	0.0105191
NAALAD2	11:90131514-90192894	-2.41834	5e-05	0.000739486
CTB-134H23.3	16:29053731-29220031	-2.41799	0.0026	0.0185024
SLC26A2	5:149960736-150155872	-2.41674	0.00515	0.0311603
IGHV2-5	14:106037901-106038365	-2.41415	5e-05	0.000739486
UCN3	10:5365008-5374692	-2.41107	5e-05	0.000739486
-	11:118336064-118336736	-2.40863	0.0044	0.0277099
CTSW	11:65879808-65888539	-2.40622	0.0009	0.00815416
TCL1A	14:95709966-95757656	-2.40562	5e-05	0.000739486
CNGB1	16:57882339-57971116	-2.40474	0.01155	0.0578731
FDCSP	4:70226070-70235252	-2.40231	0.00015	0.00190049
AQP8	16:25215730-25228940	-2.39688	5e-05	0.000739486
LINC01588,MIR6076	14:49927570-50092643	-2.39661	0.0003	0.00336318
DQX1	2:74513462-74526336	-2.39456	5e-05	0.000739486
FAM30A	14:105908781-105932674	-2.39027	5e-05	0.000739486
RP11-346C16.4	6:110530757-110566606	-2.37979	0.02735	0.109326
GTSF1	12:54353660-54548238	-2.37944	0.0001	0.00134199
MMP28	17:35568098-35868891	-2.3787	0.0054	0.0322477
GREM2	1:240489572-240612149	-2.37613	5e-05	0.000739486
CHAD	17:50426157-50478391	-2.36757	0.00095	0.00848746
PDE6A	5:149857954-149944793	-2.36712	0.00055	0.00547472
IGLV3-19	22:22588154-22823293	-2.36695	0.00135	0.0111896
CLEC17A	19:14583083-14611157	-2.36393	5e-05	0.000739486
FAM189A2	9:69324571-69392455	-2.36324	5e-05	0.000739486
-	4:170330809-170332546	-2.35759	0.00075	0.00701274
BMP3	4:81030964-81057531	-2.35594	5e-05	0.000739486
-	3:185983223-185984434	-2.35052	0.00135	0.0111896
CLEC9A	12:10030676-10066027	-2.34515	5e-05	0.000739486
GRIA4	11:105609993-105982092	-2.33988	5e-05	0.000739486
-	8:145066102-145066686	-2.33937	0.0035	0.0232021
SEMA3D	7:84995552-85187026	-2.33719	0.0005	0.00505535
EDN3	20:59294778-59325992	-2.32982	5e-05	0.000739486
BCHE	3:165772903-165837472	-2.3245	5e-05	0.000739486
CA4	17:60149935-60172390	-2.32363	5e-05	0.000739486
RP11-756A22.7	13:24924676-24968487	-2.32273	0.0163	0.074879
RGS13	1:192517638-192739466	-2.3218	0.0154	0.0716844
GP2	16:20306263-20327808	-2.31481	0.00015	0.00190049
PCK1	20:57561044-57571349	-2.3107	0.02675	0.107642
-	5:57036442-57037062	-2.30854	0.0053	0.0318083
RNF152	18:61808062-61894392	-2.30227	5e-05	0.000739486
-	4:149900647-149901232	-2.2992	0.0084	0.0451286
-	4:38751405-38751972	-2.29453	0.0094	0.0492248
ANO5	11:22192984-22283357	-2.28809	5e-05	0.000739486
MT2P1	4:68376322-68376505	-2.28493	5e-05	0.000739486
LGSN	6:63275405-63447643	-2.28339	0.0038	0.0246731
MFSD4A	1:205568884-205631962	-2.28084	5e-05	0.000739486
VPREB3	22:23752742-23754468	-2.27915	0.00015	0.00190049
RP11-459C13.1	17:3977102-3981899	-2.27682	0.0135	0.0648289
SCN9A	2:165957398-166375993	-2.27507	5e-05	0.000739486
AP000344.3,AP000344.4	22:23433545-23486980	-2.27449	0.0105	0.0537867
NUGGC	8:28021302-28083912	-2.27245	0.0004	0.00421454
MT2A	16:56608198-56627112	-2.27207	5e-05	0.000739486
MT1XP1	1:16241212-16241398	-2.2719	5e-05	0.000739486
CRTAM	11:122838499-122872639	-2.26955	0.0047	0.029114
CDKN2A,CDKN2B	9:21802542-22121287	-2.26641	5e-05	0.000739486
AMPD1	1:114673089-114695618	-2.26105	0.00395	0.0254158
CWH43	4:48986177-49062081	-2.25868	5e-05	0.000739486
CD79A	19:41877119-41881372	-2.2552	5e-05	0.000739486
ACSBG1	15:78077807-78245688	-2.25412	5e-05	0.000739486
LINC01082	16:86192792-86199720	-2.25258	0.0006	0.00584856
CD22	19:35319260-35347355	-2.24028	5e-05	0.000739486
EPOR,RGL3	19:11368122-11419342	-2.22584	5e-05	0.000739486
NXPE2	11:114517863-114713367	-2.218	5e-05	0.000739486
IGKV1-27	2:89213422-89213928	-2.21593	5e-05	0.000739486
-	1:167047423-167047968	-2.21542	0.01105	0.0559938
MEIOB	16:1795619-1884294	-2.2098	0.0006	0.00584856
C1orf186	1:206035236-206102459	-2.20866	5e-05	0.000739486
-	6:133898139-133901652	-2.20378	0.00135	0.0111896
UNC5C	4:95162503-95552457	-2.20304	5e-05	0.000739486
RP11-677M14.3	11:124752582-124834487	-2.20108	0.01125	0.0566942
PNOC	8:28250062-28343355	-2.20039	0.00225	0.0165939
-	1:207962934-207963559	-2.1998	0.01705	0.0773835
C2orf88	2:189879608-190371665	-2.19526	0.0142	0.067401
SLC26A3	7:107742636-107803353	-2.19387	5e-05	0.000739486
SCEL	13:77535673-77645263	-2.19242	0.0001	0.00134199
ENPP6	4:184088705-184221230	-2.19132	0.00025	0.00290751
TNFRSF17	16:11927372-11976643	-2.18777	0.00825	0.0445588
RXRG	1:165400916-165445355	-2.18468	0.01615	0.0743672
RP11-740N7.3	7:6884678-6904885	-2.18438	0.0183	0.0814832
CNTN2	1:205042936-205078499	-2.184	0.00345	0.0229972
PLA2G2D	1:20111938-20119566	-2.18266	0.0009	0.00815416
RP11-1260E13.4	17:212343-386254	-2.18256	0.0004	0.00421454
C2orf40	2:106063245-106078161	-2.18254	0.03145	0.121142
PADI2	1:17066760-17119447	-2.17862	5e-05	0.000739486
GPER1	7:982566-1138323	-2.17566	0.00985	0.0511918
-	2:157409707-157410478	-2.17376	0.00795	0.0434253
TRPM6	9:74721632-74888094	-2.17131	5e-05	0.000739486
-	7:74279760-74280032	-2.16989	0.0121	0.0600049
-	14:101962546-101963081	-2.16558	0.0166	0.0759493
NAP1L2	X:73212298-73214848	-2.16306	5e-05	0.000739486
-	1:160756829-160757587	-2.16132	0.008	0.0436242
FRAS1	4:78057569-78544269	-2.16038	0.0002	0.0024225
FAM129C	19:17523300-17553839	-2.15979	5e-05	0.000739486
HOXD1	2:176104140-176192538	-2.15854	0.02	0.0868846
CIDEC	3:9866710-9880254	-2.15675	5e-05	0.000739486
ZG16	16:29778149-29785136	-2.15443	5e-05	0.000739486
MT1X	16:56682423-56688052	-2.1518	5e-05	0.000739486
WSCD2	12:108129470-108250537	-2.1486	0.0001	0.00134199
NXPE1,NXPE4	11:114517863-114713367	-2.13684	5e-05	0.000739486
ANGPTL1	1:178724305-178922683	-2.13549	0.0299	0.116617
DCLK2	4:150078273-150257457	-2.13542	5e-05	0.000739486
ADCY5	3:123282217-123449758	-2.13522	5e-05	0.000739486
GCNT2	6:10492222-10629368	-2.12934	5e-05	0.000739486
TBX10	11:67631302-67639560	-2.12882	0.0001	0.00134199
IGLV3-27	22:22588154-22823293	-2.12704	0.03655	0.135141
AC114730.5	2:241774065-241805327	-2.12519	0.0385	0.139961
HAGLR	2:176104140-176192538	-2.12302	0.0001	0.00134199
DSCAML1	11:117427772-117877486	-2.12267	0.0143	0.0677922
BLK	8:11494000-11564604	-2.12083	0.0007	0.00664517
RP11-291B21.2	12:10553362-10558049	-2.12045	0.0026	0.0185024
LINC00982	1:3059614-3068437	-2.11744	0.01175	0.0585555
RP5-887A10.1	1:80534977-80646788	-2.11742	0.0275	0.109789
CA3-AS1	8:85327301-85481644	-2.10794	0.00905	0.0478339
VSIG2	11:124747267-124752273	-2.10733	5e-05	0.000739486
ZBTB7C	18:48026672-48410752	-2.10552	5e-05	0.000739486
IGLV4-60,IGLV4-69	22:21991098-22179477	-2.10542	0.02445	0.100937
C11orf86	11:66975185-66977004	-2.10497	5e-05	0.000739486
RP11-356O9.2	14:37197912-37579125	-2.09882	0.00615	0.0355586
RP11-834C11.7	12:54058253-54189008	-2.09647	0.00565	0.0334299
FABP4	8:81439435-81533275	-2.09277	0.00675	0.0381912
MIR221,MIR222HG	X:45745210-45770274	-2.09158	5e-05	0.000739486
HOXD10,HOXD11,HOXD9	2:176104140-176192538	-2.08977	0.0014	0.0114904
-	6:133903431-133905599	-2.08554	0.0008	0.00741192
ZBTB7C	18:48026672-48410752	-2.08347	0.00525	0.0315869
CTD-2385L22.2	16:23753688-23758959	-2.083	0.01025	0.0527867
COL2A1	12:47972964-48004486	-2.0822	0.01225	0.0604532
LINC01480	19:41534990-41540102	-2.07924	0.00065	0.00625057
CTNND2	5:10971839-11904043	-2.07849	5e-05	0.000739486
ANKRD24	19:4183353-4224814	-2.07709	0.0001	0.00134199
CD79B	17:63928739-63932354	-2.07677	5e-05	0.000739486
MIXL1	1:226223617-226227054	-2.07667	0.00135	0.0111896
RP5-1091N2.9	X:71183558-71198175	-2.0756	0.00185	0.0143408
ADAMDEC1	8:24294004-24912073	-2.06851	5e-05	0.000739486
CA12	15:63320112-63382409	-2.06769	5e-05	0.000739486
AC004540.4	7:26291894-26376701	-2.06759	0.0249	0.102204
FAM177B	1:222737190-222753054	-2.06597	5e-05	0.000739486
CTD-2134A5.3	14:103733718-103880127	-2.06302	0.01225	0.0604532
RP1-278O22.1	20:10637627-10994924	-2.06246	0.023	0.0966913
MUSK	9:110668756-110803784	-2.06151	0.00025	0.00290751
RP11-526A4.1	4:149351902-149896233	-2.0605	5e-05	0.000739486
CD200,RP11-231E6.1	3:112302477-112409134	-2.05961	0.0002	0.0024225
HRASLS2	11:63552769-63563383	-2.05943	5e-05	0.000739486
SLC6A19	5:1201594-1225117	-2.05853	5e-05	0.000739486
ADGRV1	5:90515610-91164221	-2.05407	5e-05	0.000739486
BANK1	4:101411285-102074812	-2.05117	5e-05	0.000739486
TRBV19	7:142618848-142619532	-2.05079	0.0021	0.0157774
FAM46C	1:117605933-117628372	-2.04746	5e-05	0.000739486
UGT2A3,UGT2B15	4:68646629-69402081	-2.04436	0.0001	0.00134199
-	17:68867291-69327244	-2.04343	0.00655	0.0373668
LAMA1	18:6941743-7117814	-2.04208	0.0001	0.00134199
IGLV1-44,IGLV1-47	22:22298117-22404721	-2.04072	0.00865	0.0461373
ZEB2-AS1,ZEB2_AS1_1,ZEB2_AS1_3,ZEB2_AS1_4	2:144384080-144524583	-2.03842	5e-05	0.000739486
TNFRSF13B	17:16922914-16972118	-2.03761	0.00055	0.00547472
EDN2	1:41478774-41484673	-2.03564	0.00015	0.00190049
-	20:47383987-47384453	-2.03358	0.02665	0.10733
ADAMTS9-AS2	3:64515653-65011468	-2.02254	0.02395	0.0996202
LINC01559	12:13370408-13387180	-2.02111	5e-05	0.000739486
AC012146.7	17:5105540-5175034	-2.01664	0.01105	0.0559938
-	9:137302461-137303404	-2.01473	0.00305	0.0208724
OR51E2	11:4680170-4697854	-2.01415	0.00085	0.00777425
RP11-797A18.3	15:77041403-77083984	-2.0075	0.02585	0.105074
CCDC144A,RP11-219A15.1	17:16689536-16816540	-2.00475	5e-05	0.000739486
TPSD1	16:1256058-1258998	-2.00325	0.002	0.0152039
HOXD-AS2	2:176104140-176192538	-2.00282	0.0154	0.0716844
-	1:207966536-207966978	-2.00214	0.02225	0.0943617
IGHV1-18	14:106055548-106269259	-2.00144	0.02315	0.0971524
NEURL1	10:103479602-103855577	-2.00123	0.0015	0.0121456
RADIL	7:4797054-4883719	-1.99933	0.00215	0.0160592
IL10	1:206767601-206772494	-1.99782	0.02675	0.107642
RP11-367G18.1	6:113616930-113650074	-1.99714	0.00845	0.0453467
-	4:8360725-8361184	-1.9968	0.00545	0.0324558
IGKV2D-24	2:90004796-90005629	-1.99565	0.00095	0.00848746
MS4A12	11:60492777-60507548	-1.99015	5e-05	0.000739486
AC017060.1	7:17279833-17558909	-1.98877	0.0006	0.00584856
TINCR	19:5558166-5568034	-1.98758	0.0015	0.0121456
IGLC2,IGLC3,IGLJ2,IGLJ3	22:22899480-22906874	-1.98575	5e-05	0.000739486
VIT	2:36696689-36814792	-1.98317	0.0023	0.0168786
IGHV3-48	14:106317822-106538506	-1.9785	5e-05	0.000739486
-	15:71079604-71095507	-1.97763	0.0009	0.00815416
ADRB2	5:148825244-148875943	-1.97707	0.002	0.0152039
TMEM61	1:54980636-54992293	-1.97691	0.0012	0.0101783
STMN2	8:79610813-79666175	-1.97552	0.0018	0.0140664
ITLN1,ITLN2	1:160876426-160954799	-1.97248	5e-05	0.000739486
RBFOX1	16:5239801-7713338	-1.97181	0.00025	0.00290751
MST1P2	1:16460947-16650305	-1.96664	0.03125	0.120564
LINC00092	9:96019731-96027965	-1.966	0.0168	0.0766823
TRGC1,TRGC2,TRGJ1,TRGJ2,TRGJP1,TRGJP2	7:38239521-38276318	-1.96121	0.0001	0.00134199
SMPDL3A	6:122789048-122809720	-1.95836	5e-05	0.000739486
LINC00871	14:45940942-46544032	-1.95809	0.00085	0.00777425
IGHV2-70	14:106728162-106791247	-1.95715	0.01005	0.0519929
METTL7A	12:50922678-50932517	-1.95474	0.0001	0.00134199
RP11-1060J15.4	12:27696226-27756391	-1.95314	0.0373	0.136916
PEG10	7:94656324-94669695	-1.95118	0.0003	0.00336318
DPY19L2	12:63558912-63823895	-1.94825	5e-05	0.000739486
HHLA2	3:108295640-108529322	-1.94785	5e-05	0.000739486
-	12:6615570-6616345	-1.94637	0.01195	0.0593374
ENTPD8	9:137423349-137441816	-1.94491	0.00045	0.00463741
LTK	15:41503637-41515184	-1.94438	5e-05	0.000739486
AC104699.1	2:25377197-25673647	-1.94337	0.0415	0.147855
TRBV12-3,TRBV12-4,TRBV12-5	7:142560422-142581427	-1.94299	0.00245	0.0177429
MAOB	X:43766610-43882447	-1.94214	5e-05	0.000739486
NEU4	2:241807781-241817502	-1.94205	5e-05	0.000739486
HPGD	4:174489183-174523422	-1.94132	5e-05	0.000739486
RP5-1148A21.3	6:63521760-63583587	-1.94023	0.00305	0.0208724
CD19	16:28878404-28939346	-1.93717	0.00045	0.00463741
LYPD8	1:248691759-248755838	-1.93583	0.0003	0.00336318
GCNT4	5:75025345-75054031	-1.93533	0.00055	0.00547472
Y_RNA	14:20678405-20707120	-1.9351	0.04005	0.144181
AK1,ST6GALNAC6	9:127866447-127906969	-1.93258	5e-05	0.000739486
CXCL13	4:77511752-77611834	-1.93141	5e-05	0.000739486
-	4:38753231-38753841	-1.93074	0.0085	0.0455643
RNF150	4:140859806-141212877	-1.92588	5e-05	0.000739486
FAM135B	8:138130022-138496822	-1.92528	0.0006	0.00584856
ADRB1	10:114044055-114046908	-1.92438	0.0001	0.00134199
PTGDR	14:52267642-52280437	-1.91909	0.00415	0.0263943
OSR1	2:19351484-19358653	-1.91864	0.00535	0.0320285
FOSB	19:45379633-45478828	-1.91556	0.0012	0.0101783
TRAV2	14:21712320-21712843	-1.9137	0.00595	0.0346936
RP11-23N2.4	15:52577841-52709817	-1.91344	0.0102	0.0525713
CLCA1	1:86468367-86502363	-1.91321	5e-05	0.000739486
-	14:101522144-101542432	-1.9107	0.00495	0.0302254
TREH	11:118606439-118679690	-1.91048	0.0052	0.0313644
IRF4	6:391738-411447	-1.90806	0.00365	0.0239412
-	5:73192000-73202012	-1.90486	0.0139	0.0662709
-	4:75176632-75181519	-1.90166	5e-05	0.000739486
KLRB1	12:9594500-9607926	-1.90149	5e-05	0.000739486
SPATA22,TRPV3	17:3439922-3557995	-1.8991	5e-05	0.000739486
CNNM2	10:102918169-103195196	-1.896	0.00345	0.0229972
RPL29P19	8:48380929-48385049	-1.89431	0.0103	0.0529734
BEND5	1:48532854-50023913	-1.89391	0.00035	0.0038085
-	10:99531920-99532753	-1.89365	0.0056	0.0332054
CHP2	16:23753688-23758959	-1.89239	5e-05	0.000739486
TSLP	5:111070061-111130502	-1.89014	0.0306	0.118531
IGHV4-59,IGHV4-61	14:106627248-106639657	-1.88766	5e-05	0.000739486
SLC36A1	5:151437045-151496513	-1.88751	5e-05	0.000739486
-	1:222753238-222755978	-1.88571	0.00335	0.0225097
GSTA1,GSTA2,GSTA3	6:52739589-52909685	-1.88347	0.00065	0.00625057
CP	3:149129583-149222055	-1.88317	0.00455	0.0283856
KLK3	19:50825288-50860764	-1.88249	5e-05	0.000739486
DMRT2	9:1049857-1057552	-1.88149	0.0007	0.00664517
THRB	3:24117074-24681711	-1.87803	5e-05	0.000739486
PCK1	20:57561044-57571349	-1.87276	5e-05	0.000739486
FCRLA	1:161706971-161714352	-1.87272	0.00025	0.00290751
ADAM28	8:24294004-24912073	-1.87187	5e-05	0.000739486
LGALS9B	17:20449394-20698921	-1.87118	0.00875	0.0465805
TRBV2	7:142300923-142301432	-1.87053	0.00405	0.0258693
-	2:176004815-176005380	-1.86984	0.01625	0.0747205
LGI4	19:35124512-35154301	-1.86885	0.00035	0.0038085
SLITRK6	13:85792474-85799511	-1.86779	5e-05	0.000739486
TMEM72	10:44811023-44995891	-1.865	0.00285	0.0197562
FXYD1,FXYD7	19:35124512-35154301	-1.8639	0.00095	0.00848746
FCER2	19:7688757-7702146	-1.86143	0.00965	0.0503152
TMEM220	17:10672415-10815164	-1.86095	0.0102	0.0525713
STAB2	12:103587272-103841288	-1.86071	0.0002	0.0024225
AC090774.2,CCDC144NL-AS1,RP11-381P6.1,RP11-746M1.2	17:20814619-21043760	-1.85762	0.0005	0.00505535
APOC3	11:116829705-116833072	-1.85648	0.0345	0.129348
LRMP	12:24993423-25108334	-1.85484	5e-05	0.000739486
SLC9A2	2:102619248-102736888	-1.85412	0.00025	0.00290751
IGHV3-72	14:106728162-106791247	-1.854	0.00095	0.00848746
ZNF385D	3:21412221-22373321	-1.85221	5e-05	0.000739486
HPSE2	10:98457076-99235862	-1.85041	0.00775	0.0426228
GPR55	2:230907317-230961066	-1.84986	0.01575	0.0729611
AKAP7	6:131135665-131283535	-1.84913	0.01755	0.0790386
FSIP2	2:185719873-185833290	-1.84629	0.0003	0.00336318
RP11-321G12.1	15:63390097-63438320	-1.84622	0.00075	0.00701274
ATP1B2	17:7646626-7657768	-1.84403	0.00035	0.0038085
RP11-296O14.3	1:173417792-173462436	-1.84255	0.0146	0.068825
CCL19	9:34689566-34691277	-1.84232	5e-05	0.000739486
GAREM2	2:26173090-26189692	-1.84094	0.00335	0.0225097
IGKV5-2	2:88897231-88897784	-1.83867	0.0003	0.00336318
SCIN	7:12556543-12660179	-1.83682	5e-05	0.000739486
PTH1R	3:46857871-46903799	-1.83647	0.00045	0.00463741
RP11-350E12.4	9:88065566-88077100	-1.83589	0.00345	0.0229972
CTA-398F10.2	8:8456908-8461337	-1.83509	0.0197	0.0859689
IGKV3-15	2:89085176-89085787	-1.83379	5e-05	0.000739486
UTS2B	3:191199240-191398670	-1.83253	0.0009	0.00815416
AC019330.1	2:197804701-198866079	-1.8324	0.0327	0.124661
PKNOX2	11:125164686-125433389	-1.83176	5e-05	0.000739486
LY9	1:160796073-160828358	-1.82988	5e-05	0.000739486
AFF3	2:99545418-100142739	-1.82402	5e-05	0.000739486
IGKV1D-8	2:90220726-90221384	-1.82373	0.0043	0.027169
CALB2	16:71358712-71390438	-1.8225	0.0035	0.0232021
IGHV3-74	14:106810441-106811131	-1.82077	5e-05	0.000739486
AHCYL2	7:129225022-129430289	-1.82054	5e-05	0.000739486
KCNA3	1:110653559-110675033	-1.8204	0.0006	0.00584856
ASPA	17:3439922-3557995	-1.82008	0.0122	0.060361
EPB41L4A	5:112142440-112420978	-1.81925	5e-05	0.000739486
SIGLEC6	19:51516906-51531856	-1.81887	5e-05	0.000739486
ATP1A2	1:160115758-160143591	-1.81657	0.001	0.00886023
RP11-427P5.3	3:46918195-46919494	-1.81417	0.00965	0.0503152
RP11-13K12.1	17:77546939-77568695	-1.81291	0.0111	0.0561881
PTPRR	12:70638072-70920843	-1.8111	5e-05	0.000739486
HAPLN1	5:83637804-83721613	-1.81095	0.0002	0.0024225
SELENOP	5:42756800-42887392	-1.8102	5e-05	0.000739486
GPR18	13:99200766-99386465	-1.80988	0.03475	0.129881
ACSM5	16:20409533-20447000	-1.80821	0.00035	0.0038085
TRBV5-1	7:142320676-142321544	-1.80119	0.00325	0.0219911
BMP6	6:7726118-8102578	-1.80115	0.0389	0.141096
SPDEF	6:34537801-34556333	-1.80077	5e-05	0.000739486
GNG7	19:2511218-2702709	-1.80009	0.00085	0.00777425
CNGA1	4:47593997-48040173	-1.79702	0.00225	0.0165939
ATP6V0D2	8:85987322-86154228	-1.79674	0.0001	0.00134199
LDHD	16:74871366-75116771	-1.79653	0.00455	0.0283856
RP11-490M8.1	2:36354748-36355535	-1.79588	0.00355	0.0234368
VLDLR	9:2422701-2660053	-1.79446	0.00075	0.00701274
RND2	17:43025240-43032036	-1.79119	0.02475	0.101805
IGHV3-64	14:106657724-106658258	-1.79091	0.0025	0.0179834
TPH2,TRHDE	12:71938845-72670757	-1.79011	5e-05	0.000739486
TLR10	4:38772238-38782990	-1.78977	0.00045	0.00463741
CTC-436P18.3	5:61154134-61304701	-1.78949	0.02245	0.0949592
-	22:35090976-35091735	-1.78937	0.0108	0.0549437
TRG-AS1,TRGV3	7:38341241-38378804	-1.78933	0.0049	0.0300057
SLC2A5	1:9035106-9088478	-1.78664	0.00015	0.00190049
P2RX2	12:132618779-132622973	-1.78623	0.0002	0.0024225
-	22:35091976-35093101	-1.78237	0.01035	0.0531738
ZNF667	19:56439324-56500666	-1.78166	0.0011	0.00953152
CTD-2545M3.6,POLD1,SPIB	19:50384203-50431421	-1.77833	5e-05	0.000739486
IGKV6D-21	2:90021566-90022185	-1.77829	0.00185	0.0143408
LINC00955	4:3576868-3590922	-1.77635	0.02775	0.110581
ABCA10,ABCA5,ABCA6,ABCA8,ABCA9	17:68867291-69327244	-1.77539	5e-05	0.000739486
PDCD4-AS1	10:110869001-110919342	-1.77529	0.00645	0.0369165
CSRNP3	2:165469646-165689407	-1.77346	0.0004	0.00421454
CAPN9	1:230702522-230804692	-1.77173	0.00235	0.0171476
IGHV3-16,IGHV3-20,IGHV3-21,IGHV3-23,IGHV3-7	14:106055548-106269259	-1.77142	0.00025	0.00290751
TRAV20	14:22040593-22041153	-1.77047	0.01895	0.08349
BCAS1	20:53936776-54070766	-1.77018	5e-05	0.000739486
VNN1	6:132681507-132714049	-1.76918	0.0005	0.00505535
CCL21	9:34709004-34710124	-1.76826	5e-05	0.000739486
RP11-378A13.2	2:218398255-218405941	-1.7671	0.034	0.127922
P2RY1	3:152834692-152841439	-1.76667	5e-05	0.000739486
SLC37A2	11:125063066-125091278	-1.76498	5e-05	0.000739486
IGHV3-53	14:106592675-106593347	-1.76348	0.00465	0.0288692
ANKRD36BP2	2:88765746-88806612	-1.76299	0.0032	0.0217215
-	10:105677196-105681389	-1.76152	0.00085	0.00777425
CDKL2	4:75577835-75630716	-1.75944	0.0195	0.0853086
ACAP1	17:7336528-7351607	-1.75777	0.0002	0.0024225
SPON1	11:13962267-14273691	-1.75739	5e-05	0.000739486
RAB37	17:74670577-74769462	-1.75533	0.0001	0.00134199
TMEM171	5:73119820-73131982	-1.75429	5e-05	0.000739486
SCN7A	2:166403569-166494247	-1.75004	0.00225	0.0165939
TSPAN32	11:2295644-2318200	-1.74998	5e-05	0.000739486
CLDN23	8:8701937-8704106	-1.74951	5e-05	0.000739486
ZBTB7C	18:48026672-48410752	-1.74763	0.0038	0.0246731
IGLV6-57	22:22195712-22196460	-1.74738	5e-05	0.000739486
BTNL3,BTNL8	5:180899076-181007225	-1.74696	5e-05	0.000739486
CLIC6	21:34669388-34718227	-1.74627	0.0001	0.00134199
SLC15A2	3:121894088-121944102	-1.74494	5e-05	0.000739486
TRAV4	14:21736151-21736982	-1.74463	0.0133	0.0641242
AGXT	2:240868478-240880502	-1.74458	0.00175	0.013737
FRZB	2:182833274-182867162	-1.7425	5e-05	0.000739486
SSTR1	14:38207998-38213067	-1.74103	0.00525	0.0315869
CLECL1	12:9715190-9733299	-1.74096	0.00665	0.0377807
-	3:12459006-12460004	-1.74026	0.00705	0.0395288
FGFR2	10:121478333-121598458	-1.73853	0.0001	0.00134199
-	20:59007386-59007829	-1.73835	0.0052	0.0313644
-	10:133010797-133012123	-1.73807	0.00605	0.0351597
CBFA2T3	16:88874857-88977204	-1.73581	5e-05	0.000739486
-	6:157970863-157971540	-1.73567	0.02475	0.101805
TMEM255A	X:120258649-120311556	-1.73367	0.00055	0.00547472
CHI3L2	1:111117044-111243440	-1.73351	0.00075	0.00701274
ITM2C	2:230864638-230879248	-1.73196	5e-05	0.000739486
PTGER2	14:52313199-52328843	-1.73182	5e-05	0.000739486
RP11-1069G10.1	15:62390525-62884034	-1.73128	0.0102	0.0525713
IGLC1,IGLJ1,IGLL5	22:22887731-22896144	-1.73016	5e-05	0.000739486
NRG4	15:75903858-76059795	-1.72909	5e-05	0.000739486
IGSF10	3:151085696-151458709	-1.72694	0.01925	0.0845027
TNFRSF13C	22:41922022-41926818	-1.7268	0.00275	0.019264
AC069363.1	17:36072865-36212878	-1.72482	0.01305	0.0633148
-	3:12457663-12458514	-1.72386	0.01515	0.0708286
CPM	12:68808073-68971570	-1.71981	0.0045	0.0281831
IGKV2D-29	2:89947511-89948279	-1.7197	0.0022	0.0163314
KLHL6	3:183487530-183555692	-1.7179	5e-05	0.000739486
MAGIX	X:49161913-49168484	-1.71787	0.00015	0.00190049
B4GALT1-AS1	9:33104081-33179983	-1.71736	0.0295	0.115571
DNASE1L3	3:58192256-58214697	-1.71577	5e-05	0.000739486
RGS9	17:65100596-65227703	-1.71555	5e-05	0.000739486
IGKC,IGKJ1,IGKJ2,IGKJ3,IGKJ4,IGKJ5	2:88810483-88866199	-1.71482	5e-05	0.000739486
GFI1B	9:132891347-132991687	-1.71342	0.0156	0.0724404
CKB	14:103519658-103523111	-1.71292	5e-05	0.000739486
RTN1	14:59595975-59870966	-1.71174	0.00025	0.00290751
-	11:114811371-114813598	-1.71095	0.00115	0.00986277
ST8SIA1	12:22046173-22437041	-1.71058	5e-05	0.000739486
IGKV3-11	2:89027170-89027731	-1.70886	5e-05	0.000739486
GPR174	X:79144721-79175242	-1.70776	0.0002	0.0024225
KIAA1683	19:18257096-18274509	-1.70582	0.0003	0.00336318
SGSM1	22:24806168-24927578	-1.70543	5e-05	0.000739486
NAALADL1	11:65040900-65058549	-1.70481	5e-05	0.000739486
RPGRIP1	14:21287938-21351301	-1.69989	5e-05	0.000739486
PLCL2	3:16802650-17090624	-1.69895	5e-05	0.000739486
HAVCR1	5:156981834-157069446	-1.69849	5e-05	0.000739486
RP11-491F9.1	16:49287429-49290227	-1.69644	0.02115	0.0907754
PDE9A	21:42653635-42776089	-1.69613	5e-05	0.000739486
ENTPD5	14:73851817-74084493	-1.69572	5e-05	0.000739486
PPP2R2B	5:146563225-147084784	-1.69517	5e-05	0.000739486
TARID	6:133240597-133895553	-1.69441	0.00075	0.00701274
-	2:230711088-230712059	-1.69422	0.01135	0.0570788
-	14:46564371-46584652	-1.69304	0.02295	0.0966076
VEPH1	3:157174337-157533619	-1.69092	5e-05	0.000739486
EFCC1	3:128879546-129067835	-1.69074	0.03465	0.129633
LINC00877	3:72035299-72279503	-1.68898	0.00025	0.00290751
FCRL1	1:157793524-157820160	-1.68159	0.00065	0.00625057
RP1-12G14.7	6:149591748-149592663	-1.68123	0.01395	0.0664599
CASC16	16:52552089-52652105	-1.68082	0.0309	0.119477
NOVA1	14:26443092-26597916	-1.68073	0.0002	0.0024225
MS4A4E	11:60201252-60243088	-1.68048	0.0319	0.122459
IGKV1-5,IGKV1-6,IGKV1-8,IGKV1-9	2:88947297-89010538	-1.67553	5e-05	0.000739486
AKAP7	6:131135665-131283535	-1.67533	0.0005	0.00505535
TMEM179	14:104474677-104605647	-1.67526	0.0021	0.0157774
NR3C1	5:143277919-143435512	-1.67502	5e-05	0.000739486
TRAV19	14:22007511-22008181	-1.6747	0.00585	0.0342869
AC005301.9,TPTEP1	22:16601886-16704477	-1.67156	5e-05	0.000739486
-	11:87326140-87326844	-1.66942	0.026	0.105461
FCRL3,FCRL5	1:157513376-157700857	-1.66932	5e-05	0.000739486
GLRA2	X:14448726-14731812	-1.66518	5e-05	0.000739486
KLF4	9:107484746-107490482	-1.66464	5e-05	0.000739486
GDPD2	X:70423030-70433684	-1.66447	0.0034	0.0227821
GRIK5	19:41998320-42081571	-1.66344	0.0167	0.0762982
FFAR4	10:93566552-93604480	-1.6621	0.0001	0.00134199
LMO3	12:16347141-16610594	-1.66052	5e-05	0.000739486
PCED1B-AS1	12:47075706-47236662	-1.66024	0.01355	0.0650204
PDE7B	6:135851649-136225751	-1.65863	0.00185	0.0143408
RP11-527N22.1	8:37326574-37331984	-1.65656	0.02615	0.105914
DISP2,KNSTRN,PHGR1	15:40350881-40394479	-1.65632	5e-05	0.000739486
IGKV4-1	2:88885396-88886153	-1.65612	5e-05	0.000739486
RP11-532F6.3	6:708591-711405	-1.65523	0.00615	0.0355586
-	2:105614385-105615008	-1.65515	0.0195	0.0853086
C1orf115	1:220689844-220699157	-1.65481	5e-05	0.000739486
C16orf54	16:29742462-29748299	-1.6543	0.00205	0.0155045
LINC00926	15:57300362-57307769	-1.6523	0.00035	0.0038085
IGKV1-37,IGKV2-30	2:89244651-89297785	-1.65053	0.0002	0.0024225
ZNF404	19:43872362-43901805	-1.65036	0.0069	0.0388801
ZNF575	19:43506718-43536167	-1.6492	0.00035	0.0038085
IL16	15:81159574-81324183	-1.6472	5e-05	0.000739486
AP000472.2	21:22008943-22098459	-1.64387	0.0054	0.0322477
IGLV3-1	22:22880705-22881396	-1.64377	5e-05	0.000739486
SCG2	2:223596939-223602503	-1.64177	5e-05	0.000739486
FGF9	13:21671382-21704498	-1.64132	0.01645	0.0754422
CD200R1	3:112921208-112975236	-1.64069	0.00285	0.0197562
MEI1	22:41699498-41799456	-1.64056	5e-05	0.000739486
SYTL5	X:37349274-38688981	-1.63963	0.02995	0.116741
TSPAN1	1:46040110-46186036	-1.63848	5e-05	0.000739486
ZNF536	19:30219665-30713538	-1.63736	0.0145	0.0684541
CNTN3	3:74262567-74614461	-1.63711	0.00275	0.019264
SLC14A1	18:45212994-45752520	-1.63205	0.0001	0.00134199
TRAV13-1	14:21868838-21869365	-1.63179	0.011	0.0557992
ST3GAL4	11:126355639-127006058	-1.63058	5e-05	0.000739486
KIT	4:54657320-54740715	-1.63025	5e-05	0.000739486
BMP5	6:55753644-55875586	-1.62918	0.00105	0.00918917
IGLV2-11,IGLV2-14,IGLV2-23,IGLV2-33,IGLV2-8	22:22588154-22823293	-1.62839	0.00035	0.0038085
IGKV1-16	2:89099858-89100361	-1.62813	5e-05	0.000739486
SYNGR1	22:39349924-39385588	-1.62734	0.0075	0.0415085
KRT19P1	6:71584720-71585906	-1.62515	5e-05	0.000739486
NELL2	12:44508274-44921848	-1.62478	5e-05	0.000739486
BCL2	18:63123267-63320128	-1.62379	0.01435	0.067929
LRFN5	14:41607569-41904549	-1.62056	0.0242	0.100184
ADGRG7	3:100609588-100697193	-1.61982	0.00015	0.00190049
TMEM100	17:55719626-55732121	-1.6194	0.0013	0.0108593
NTRK2	9:84668550-85027070	-1.61929	0.0012	0.0101783
CPNE5	6:36740774-36840002	-1.61906	5e-05	0.000739486
ARL14	3:160677135-160678509	-1.61792	5e-05	0.000739486
PTN	7:137227340-137343865	-1.61506	5e-05	0.000739486
IGHV5-51	14:106578743-106579236	-1.61406	5e-05	0.000739486
CARMIL2	16:67644918-67660815	-1.61337	0.00015	0.00190049
AC144831.1	17:83104254-83106910	-1.6117	0.0091	0.0480061
CCR2	3:46353733-46360956	-1.60934	0.00015	0.00190049
TOX2	20:43914863-44069616	-1.60812	0.0006	0.00584856
TMEM220-AS1	17:10672415-10815164	-1.60788	0.0116	0.0580482
CCL5	17:35868966-35885863	-1.60744	5e-05	0.000739486
AC093642.3	2:241881362-242084138	-1.60697	0.012	0.059555
HAPLN4,TM6SF2	19:19254747-19273391	-1.60639	0.0064	0.0366848
C15orf48	15:45430250-45586304	-1.60558	5e-05	0.000739486
-	10:92687810-92688701	-1.6034	0.0206	0.0889298
APOBR	16:28456370-28512051	-1.60311	5e-05	0.000739486
FCRL2	1:157745732-157777132	-1.60309	0.00505	0.0306322
FHL1	X:136146701-136211359	-1.60258	5e-05	0.000739486
LINC00923	15:97572184-97874550	-1.59996	0.0001	0.00134199
RP11-452D12.1	14:52286796-52289268	-1.5987	0.01055	0.0539711
PDCD4	10:110869001-110919342	-1.59732	5e-05	0.000739486
RNF180	5:64165843-64372869	-1.59535	0.0054	0.0322477
RNASE1	14:20801227-20803278	-1.59508	5e-05	0.000739486
-	6:46845535-46849597	-1.59382	0.03705	0.136466
CD96	3:111292718-111665909	-1.5937	0.00325	0.0219911
IGHV3-66	14:106675016-106675544	-1.5931	5e-05	0.000739486
-	21:26234967-26235127	-1.59301	0.02955	0.115744
-	7:74280624-74289299	-1.59278	0.0171	0.0775374
CD8A	2:86784609-86808396	-1.59257	0.0003	0.00336318
BCL2	18:63123267-63320128	-1.59189	0.0001	0.00134199
ITM2A	X:79360383-79367667	-1.5917	0.0019	0.0146401
RIMKLA	1:42380794-42424613	-1.59159	0.0004	0.00421454
KCNIP4	4:20696281-21948799	-1.59119	0.00015	0.00190049
SOSTDC1	7:16460588-16581568	-1.59034	5e-05	0.000739486
LINC01588	14:49927570-50092643	-1.58952	5e-05	0.000739486
CTD-2314G24.2	5:51372735-51383332	-1.58817	0.04035	0.144829
P2RX4	12:121209856-121234234	-1.5875	5e-05	0.000739486
ADTRP	6:11711649-11807046	-1.58701	5e-05	0.000739486
-	5:127228288-127229358	-1.58687	0.0207	0.0893015
VWA3B	2:98087115-98313299	-1.58674	5e-05	0.000739486
ITGAL	16:30472657-30523185	-1.58528	5e-05	0.000739486
UST	6:148747327-149076990	-1.58408	0.0031	0.0211769
RYR3	15:33310944-34067457	-1.58377	5e-05	0.000739486
IGHV3-73	14:106802693-106803233	-1.58372	5e-05	0.000739486
TRAF3IP3	1:209756031-209784690	-1.58299	5e-05	0.000739486
SCARA5	8:27869629-27992727	-1.58286	5e-05	0.000739486
SULT1A1,SULT1A2	16:28553708-28623625	-1.58223	0.0005	0.00505535
ROR1	1:63774021-64181498	-1.58052	0.00035	0.0038085
ST6GALNAC1	17:76587180-76643979	-1.57933	5e-05	0.000739486
ANO7	2:241188508-241226466	-1.57843	5e-05	0.000739486
ITPKA	15:41493306-41503551	-1.57826	5e-05	0.000739486
C19orf48	19:50797530-50804929	-1.57751	5e-05	0.000739486
SETBP1	18:44680172-45068510	-1.57651	5e-05	0.000739486
NAT8B	2:73700547-73718408	-1.57505	0.00615	0.0355586
HRCT1	9:35906191-35907141	-1.57357	5e-05	0.000739486
RP11-230B22.1	1:62454297-62748897	-1.5735	0.021	0.0902925
CD3G	11:118344343-118355161	-1.57294	0.0184	0.0818528
F13A1	6:6144084-6321013	-1.57257	0.00455	0.0283856
RP11-356M20.1	15:59105077-59523549	-1.57163	0.035	0.130613
SLC25A34	1:15684331-15749896	-1.57124	0.02685	0.107932
SCUBE2	11:9004161-9138114	-1.57037	0.00035	0.0038085
-	18:57806417-57807769	-1.56969	0.00405	0.0258693
HOXD8	2:176104140-176192538	-1.56732	0.0021	0.0157774
FGFBP1	4:15935568-15939160	-1.56673	0.0001	0.00134199
PLA2G10	16:14671746-14953155	-1.5664	0.0085	0.0455643
IGKV2-29	2:89234173-89234912	-1.56624	0.00535	0.0320285
CFD	19:859394-864796	-1.5651	0.0001	0.00134199
CD37	19:49331495-49388081	-1.56484	0.0226	0.0954888
GNAI1	7:80106241-80219402	-1.56278	5e-05	0.000739486
FCER1A	1:159289713-159308224	-1.56171	0.01175	0.0585555
RYR1	19:38433698-38587564	-1.56061	0.00415	0.0263943
DHRS11	17:36591797-36600891	-1.55989	5e-05	0.000739486
FXYD3	19:35114524-35124469	-1.55968	5e-05	0.000739486
POU2AF1	11:111352164-111512354	-1.55922	0.00025	0.00290751
FABP1	2:88122981-88128116	-1.55918	0.00015	0.00190049
NBEA	13:34942286-35673022	-1.55767	0.0034	0.0227821
GFRA2	8:21690402-21812357	-1.5574	0.00045	0.00463741
U1	1:146376587-146388049	-1.55703	0.019	0.0836912
TMEM30B	14:61187558-61658696	-1.55528	0.0014	0.0114904
SGK1	6:134169245-134318112	-1.55391	5e-05	0.000739486
FAM151A	1:54542198-54639192	-1.55299	0.0111	0.0561881
-	5:112530119-112531573	-1.55232	0.00695	0.0391047
PDE3A	12:20361731-20685890	-1.55165	5e-05	0.000739486
CASD1	7:94509218-94559716	-1.54984	5e-05	0.000739486
MROH3P	1:200917459-200966668	-1.54808	0.01005	0.0519929
MFSD6L	17:8789687-8799349	-1.54607	0.00115	0.00986277
-	10:132463362-132464165	-1.54606	0.02785	0.110865
ARHGEF25	12:57610144-57633355	-1.54598	5e-05	0.000739486
-	9:120898429-120898913	-1.54554	0.03865	0.140295
WSCD1	17:5772233-6124427	-1.54374	0.00025	0.00290751
KNG1	3:186538440-186773476	-1.54218	0.0331	0.12559
IL6R	1:154402327-154469450	-1.54182	5e-05	0.000739486
NEGR1	1:71081323-72282734	-1.54152	0.01	0.0517898
PHLPP2	16:71623707-71724701	-1.54082	5e-05	0.000739486
SYTL4	X:100644077-100732137	-1.53986	0.02455	0.101199
CTD-2269F5.1	5:83940456-84490765	-1.53823	0.00995	0.0515586
ARHGAP44	17:12665889-13018187	-1.53801	0.00335	0.0225097
PLCE1	10:93993943-94332823	-1.53783	5e-05	0.000739486
TMEM156	4:38966743-39032922	-1.53777	0.00525	0.0315869
TNFAIP8L3	15:51037033-51338610	-1.53742	0.00075	0.00701274
SLC30A4	15:45430250-45586304	-1.53526	0.03725	0.136837
-	1:173476637-173477147	-1.53434	0.0155	0.0720455
SI	3:164978897-165158171	-1.5343	0.00025	0.00290751
CXCL12	10:44370164-44386493	-1.53354	5e-05	0.000739486
GPAT2	2:96010550-96039451	-1.53308	0.0006	0.00584856
CCDC152	5:42756800-42887392	-1.53082	0.0028	0.019522
-	17:76784791-76785476	-1.53031	0.03105	0.119937
KCNMA1	10:76869600-77638595	-1.52998	5e-05	0.000739486
PRKX	X:3604369-3920746	-1.52884	0.0006	0.00584856
KRT20	17:40870683-40885321	-1.52488	5e-05	0.000739486
VIT	2:36696689-36814792	-1.52486	0.0036	0.0236777
ASB2	14:93934152-93976791	-1.52123	0.00015	0.00190049
P2RY8	X:1462563-1537107	-1.52029	5e-05	0.000739486
SLC15A1	13:98683788-98752654	-1.51937	5e-05	0.000739486
-	4:8361471-8362097	-1.51914	0.0301	0.117112
TBC1D10C	11:67317658-67425607	-1.51754	5e-05	0.000739486
SEMA6D	15:47184100-47774223	-1.5174	0.0044	0.0277099
TRGV2,TRGV3,TRGV4	7:38341241-38378804	-1.51702	0.0042	0.0266595
VIPR1	3:42489298-42537674	-1.51467	5e-05	0.000739486
HSD17B2	16:82035003-82139631	-1.5144	0.0003	0.00336318
RP11-467J12.4	16:53035689-53052873	-1.51394	0.0003	0.00336318
EPHA3	3:89107523-89482134	-1.51076	0.0001	0.00134199
KRT13,KRT19,KRT35	17:41475943-41528432	-1.50868	5e-05	0.000739486
XXbac-B476C20.9	22:18076492-18146554	-1.50828	0.0111	0.0561881
ESR2	14:63852977-64338599	-1.50579	0.0008	0.00741192
RP4-635A23.6	1:185292383-185294372	-1.50569	0.00705	0.0395288
SOX8	16:981807-986979	-1.5054	0.025	0.102462
ATP1A3	19:41966581-41997497	-1.50532	0.00035	0.0038085
TRAV38-1,TRAV38-2DV8,TRDC,TRDJ1,TRDJ2,TRDJ4	14:22202582-22552177	-1.50461	0.00145	0.0118302
TMEM169	2:215942710-216102783	-1.50426	0.00595	0.0346936
COL4A3	2:227164564-227358255	-1.50402	0.0113	0.0569016
ABCC13	21:14236205-14362754	-1.50335	0.0189	0.083365
CEACAM21	19:41545191-41586844	-1.50076	0.0002	0.0024225
DERL3	22:23786859-23839147	-1.49846	0.00895	0.047527
PRKACB	1:84078061-84238742	-1.49758	5e-05	0.000739486
PSMD10P2	3:186538440-186773476	-1.49626	0.01195	0.0593374
SMIM14	4:39498638-39639090	-1.49507	5e-05	0.000739486
FCGBP	19:39863020-39935016	-1.4938	0.00835	0.0449226
ENDOD1	11:95089750-95134585	-1.49347	5e-05	0.000739486
EPHA7	6:93240019-93419547	-1.49322	0.00075	0.00701274
CD48	1:160670147-160711851	-1.49217	5e-05	0.000739486
PLCD1	3:38007331-38029762	-1.49201	5e-05	0.000739486
NUPR1	16:28532707-28539174	-1.49193	5e-05	0.000739486
FAM150B	2:279557-301515	-1.49108	0.0049	0.0300057
NACAD	7:45080437-45088914	-1.49065	0.02655	0.107084
CTD-2516F10.2	11:7238777-7658111	-1.49053	0.0004	0.00421454
EPHX2	8:27490778-27589073	-1.48876	5e-05	0.000739486
FAS	10:88879733-89017144	-1.48873	0.0047	0.029114
LGALS9C	17:18476736-18494945	-1.4885	0.00575	0.0338036
VILL	3:37987949-38007296	-1.48751	5e-05	0.000739486
LIFR	5:38474962-38671216	-1.48724	0.00025	0.00290751
NTN1	17:9021541-9244000	-1.4871	5e-05	0.000739486
RASD1	17:17494436-17496395	-1.48611	0.0001	0.00134199
RP11-576I22.2	1:170460452-170553819	-1.48563	0.0268	0.107776
TPPP2	14:21016671-21104722	-1.48545	0.0163	0.074879
IGHV3-49	14:106556935-106557477	-1.48536	5e-05	0.000739486
GP1BA	17:4932296-4935030	-1.48534	0.01525	0.0711236
CA8	8:60187346-60281412	-1.48332	0.02215	0.0940618
AKR1B10,AKR1B15	7:134527508-134579875	-1.48328	0.00025	0.00290751
RPL10L	14:46584892-46660455	-1.48276	0.01525	0.0711236
ADAT1,CHST5,RP11-77K12.7,TMEM231	16:75497947-75623300	-1.48169	0.00025	0.00290751
RP11-5O23.1	15:78375212-78411266	-1.48059	0.0099	0.0513548
EIF4E3	3:71675415-71756496	-1.47982	0.00025	0.00290751
BCL2L10	15:52109262-52112775	-1.47936	0.0116	0.0580482
PDZD3	11:119185430-119196769	-1.47928	5e-05	0.000739486
GFRA3	5:138252378-138274671	-1.47912	0.00515	0.0311603
ZDBF2	2:206274662-206314428	-1.47889	0.0004	0.00421454
C2orf72	2:231037489-231052637	-1.47561	5e-05	0.000739486
PIRT	17:10822474-10838445	-1.47544	0.0021	0.0157774
CPNE8	12:38646821-38909592	-1.47404	5e-05	0.000739486
PDK4	7:95583498-95596666	-1.47283	5e-05	0.000739486
SAP30L-AS1	5:153990127-154445850	-1.47033	0.0321	0.122957
-	10:103869148-103870065	-1.46912	0.0397	0.143162
CRAT8	12:128022316-128027180	-1.46904	0.00225	0.0165939
ARRDC4	15:97960697-97973838	-1.46691	5e-05	0.000739486
GFI1	1:92473064-92486876	-1.46279	0.0005	0.00505535
NDN	15:23685399-23687330	-1.46218	5e-05	0.000739486
LAX1	1:203765175-203778159	-1.46183	0.0008	0.00741192
PPP1R9A	7:94907201-95296415	-1.461	0.0008	0.00741192
SULT1B1	4:69719844-69787961	-1.46069	5e-05	0.000739486
PARP15	3:122577601-122639047	-1.46028	0.0018	0.0140664
GPA33	1:167048336-167166479	-1.45915	5e-05	0.000739486
AC005550.3	7:15611211-15686812	-1.45885	0.00285	0.0197562
MEP1A	6:46793389-46839965	-1.45868	5e-05	0.000739486
FOLR2	11:72216600-72221950	-1.45732	0.00075	0.00701274
RP11-439C15.4	8:1971137-2006936	-1.45694	0.03855	0.140037
-	9:72345699-72346000	-1.45637	0.0407	0.145759
-	10:38348983-38349616	-1.45622	0.0166	0.0759493
RAB3B	1:51907955-51990764	-1.45405	0.00125	0.0105191
KIF19	17:74326209-74355820	-1.45297	0.00315	0.0214652
RP11-131H24.4	14:93934152-93976791	-1.45046	0.02625	0.106207
NBPF1	1:16460947-16650305	-1.45034	0.00905	0.0478339
-	1:15788922-15790371	-1.4499	0.00735	0.0409251
ACER2	9:19408947-19455173	-1.44966	0.0001	0.00134199
RETSAT	2:85341956-85391752	-1.44926	5e-05	0.000739486
DPF3	14:72619295-72894116	-1.44846	0.0011	0.00953152
MYOT	5:137814332-138051961	-1.44833	0.02375	0.0989806
RAB39B	X:155258240-155264589	-1.44749	0.0122	0.060361
UGP2	2:63840939-64019519	-1.44737	5e-05	0.000739486
ATP13A4	3:193399027-193593111	-1.44688	0.0094	0.0492248
RELL1	4:37453940-37686386	-1.44599	0.00655	0.0373668
CDO1	5:115804732-115816954	-1.44492	0.04055	0.145357
SECTM1	17:82321010-82334074	-1.44385	0.0017	0.013421
TCN2	22:30554634-30627500	-1.44377	0.03205	0.122839
MMRN1	4:89879531-89954629	-1.44166	5e-05	0.000739486
NR3C2	4:148078711-148445318	-1.44157	5e-05	0.000739486
PPP1R16B	20:38805704-38923024	-1.44102	5e-05	0.000739486
SPATA1	1:84479253-84574480	-1.43811	0.00735	0.0409251
EPHB6	7:142855060-142871094	-1.43772	0.00065	0.00625057
HSPB7	1:16013235-16034050	-1.4377	0.0066	0.037552
ESR1	6:151656690-152637801	-1.43748	0.00095	0.00848746
WDR78	1:66812884-66988619	-1.43691	0.0016	0.0128153
WFDC21P	17:60079308-60091885	-1.43397	0.0012	0.0101783
SLC1A1	9:4490207-4666674	-1.43263	0.00035	0.0038085
DLG2	11:83455011-85627922	-1.43164	5e-05	0.000739486
TNFRSF11A	18:62325286-62395156	-1.43138	5e-05	0.000739486
-	4:38753992-38755227	-1.43032	0.0014	0.0114904
C1QL1	17:44959692-44968071	-1.43029	0.0091	0.0480061
SHD	19:4278600-4290724	-1.43015	0.0003	0.00336318
-	9:27529860-27530555	-1.429	0.00805	0.0437483
PKD1L2	16:81100874-81220370	-1.42847	0.0194	0.0850256
IGKV3-20	2:89142573-89143160	-1.4278	5e-05	0.000739486
EDIL3	5:83940456-84490765	-1.42598	5e-05	0.000739486
LGALS4	19:38796524-38813364	-1.42597	0.00045	0.00463741
CDC14A	1:100344476-100520334	-1.42575	0.00015	0.00190049
PDZD4	X:153802165-153830565	-1.4256	0.00455	0.0283856
ZMAT1	X:101882287-101932031	-1.4252	0.00595	0.0346936
P2RX1	17:3896591-3916661	-1.42463	0.0014	0.0114904
P2RY10	X:78945331-78963711	-1.42454	0.00565	0.0334299
CCL28	5:43357067-43412424	-1.42385	5e-05	0.000739486
ABI3BP	3:100749155-100993515	-1.42371	0.0001	0.00134199
LIPH	3:185506004-185552691	-1.42334	5e-05	0.000739486
RP11-6N17.4	17:47891254-47895812	-1.42245	0.0005	0.00505535
SH2D1B	1:162395265-162412138	-1.42221	0.01125	0.0566942
COLEC12	18:316736-500722	-1.42208	0.00015	0.00190049
RP11-17M16.2	18:76358189-76495190	-1.42187	0.0396	0.142935
CD226	18:69401054-69961803	-1.42175	0.00095	0.00848746
2017-09-01	16:30378065-30400108	-1.42133	0.02455	0.101199
CCDC13,HHATL,HIGD1A,RP4-613B23.5	3:42692662-43060211	-1.42028	5e-05	0.000739486
MOGAT2	11:75701898-75733660	-1.41884	5e-05	0.000739486
RIC3	11:8019243-8169055	-1.41745	0.0009	0.00815416
PEX26,TUBA8	22:18076492-18146554	-1.41553	5e-05	0.000739486
RNF112	17:19411124-19417307	-1.4155	0.0203	0.0878512
DPEP2,DPEP3	16:67975662-68261062	-1.41363	0.0104	0.0533737
CD7	17:82314867-82317602	-1.41337	0.0008	0.00741192
IGLV1-51,IGLV5-52	22:22298117-22404721	-1.41293	0.00915	0.0481775
CD3E	11:118304544-118316175	-1.41185	5e-05	0.000739486
TUSC3	8:15417214-15766649	-1.41169	5e-05	0.000739486
PIANP	12:6693791-6700800	-1.40876	0.03	0.116794
CDKL1	14:50237562-50416461	-1.40847	0.0029	0.0200452
ENTPD3	3:40313801-40453329	-1.40847	0.0248	0.101946
KLHDC1	14:49693084-49753152	-1.4073	0.00215	0.0160592
CHRDL1	X:110673798-110796149	-1.4073	0.0025	0.0179834
ATP8B1	18:57630301-57803352	-1.40642	5e-05	0.000739486
KLRC1,KLRC2,KLRC3,KLRC4,KLRC4-KLRK1,KLRK1,RP11-277P12.6	12:10363665-10454685	-1.40523	5e-05	0.000739486
LRRC19	9:26903391-27064684	-1.40449	0.00985	0.0511918
RP4-612B15.3	1:86703501-86704462	-1.4044	0.0192	0.0843793
ZNF821	16:71845990-71999978	-1.40337	0.00045	0.00463741
CD1C	1:158289754-158293630	-1.40326	0.0054	0.0322477
IGLV1-36,IGLV1-40	22:22409765-22432465	-1.40291	0.0299	0.116617
RP13-20L14.6	17:82453240-82490537	-1.4026	0.0357	0.132634
KLRD1	12:10226057-10329600	-1.40255	0.00495	0.0302254
KLF9	9:70384596-70414624	-1.40123	5e-05	0.000739486
AC240274.1	KI270711.1:4611-32587	-1.40049	0.0002	0.0024225
ENHO	9:34521039-34524241	-1.39967	0.0286	0.112964
GNPTAB	12:101696946-101830938	-1.39929	5e-05	0.000739486
NR5A2	1:200027497-200177424	-1.39623	5e-05	0.000739486
LMOD1	1:201893841-201946675	-1.39611	5e-05	0.000739486
ACADS	12:120725734-120740008	-1.39549	5e-05	0.000739486
KLK15	19:50825288-50860764	-1.39281	0.0179	0.0801838
SNX22	15:64151714-64163205	-1.39127	0.0339	0.127645
ZNF790-AS1	19:36797517-36916291	-1.38993	0.0238	0.0991675
ADGRB2	1:31727116-31764893	-1.38913	0.00085	0.00777425
HHIP	4:144642921-144745274	-1.38825	0.00165	0.0131014
PRKCB	16:23764622-24220611	-1.38715	5e-05	0.000739486
MAP3K12	12:53441580-53506431	-1.38621	0.0159	0.073497
LCN10,LCN6,RP11-216L13.16	9:136738166-136748528	-1.38596	5e-05	0.000739486
ELAVL4	1:50048013-50203786	-1.38557	0.00455	0.0283856
HSBP1L1	18:79964529-80033949	-1.38489	0.01455	0.0686565
EPB41L3	18:5392380-5630700	-1.38421	5e-05	0.000739486
TCF21	6:133240597-133895553	-1.38371	5e-05	0.000739486
WNT9A	1:227918655-227947898	-1.38357	0.00075	0.00701274
THEMIS	6:127708071-127918631	-1.38246	0.0052	0.0313644
RCAN2	6:46220735-46532758	-1.38196	0.0001	0.00134199
C11orf21	11:2295644-2318200	-1.37993	0.0095	0.0496541
CD247	1:167430639-167518610	-1.3789	0.0011	0.00953152
CACNA2D2	3:50347329-50504244	-1.37865	0.0133	0.0641242
TESK2	1:45329081-45491166	-1.37851	0.0016	0.0128153
NBPF25P	1:145572344-145607858	-1.37823	0.0025	0.0179834
CAMK4	5:111223652-111494886	-1.37757	0.00015	0.00190049
NKX2-3	10:99532932-99536524	-1.37663	0.0064	0.0366848
DTX1	12:113056708-113136239	-1.3756	0.0167	0.0762982
SPATA24	5:139387479-139404133	-1.37556	0.0049	0.0300057
ITGB7	12:53157662-53207339	-1.37536	0.008	0.0436242
IGF1	12:102063354-102480645	-1.37521	0.0296	0.115869
-	21:44874298-44875101	-1.37458	0.03685	0.135885
CCDC68	18:54901154-54959508	-1.37294	5e-05	0.000739486
GCSAM	3:112086334-112135359	-1.37164	0.02235	0.09464
SLC22A4,SLC22A5	5:132184875-132395614	-1.36823	5e-05	0.000739486
MEIS1	2:66426734-66573869	-1.36782	0.00015	0.00190049
SGCA	17:50163522-50181178	-1.36718	0.00035	0.0038085
MZB1,PROB1,SPATA24	5:139387479-139404133	-1.36685	0.00535	0.0320285
CTD-2370N5.3,EVI2A,EVI2B	17:31007960-31382116	-1.36444	0.01385	0.0661143
FGF10	5:44303543-44413989	-1.36382	0.0138	0.0659573
ADSSL1	14:104724185-104747325	-1.3638	0.00125	0.0105191
MYH15	3:108295640-108529322	-1.36365	0.0371	0.136546
LCNL1,PTGDS	9:136977333-136986410	-1.36251	0.00025	0.00290751
NTRK3	15:87859750-88271066	-1.36122	0.00335	0.0225097
ETHE1	19:43506718-43536167	-1.3606	5e-05	0.000739486
TMEM236	10:17752198-17800868	-1.36044	0.0186	0.082476
RP11-425D10.10	6:109382794-109383666	-1.35899	0.03715	0.136678
SPPL2A	15:50702265-50766770	-1.35884	0.00025	0.00290751
ADORA3,TMIGD3	1:111483347-111768016	-1.35836	0.00655	0.0373668
SLC22A17	14:23346305-23352974	-1.35806	0.00125	0.0105191
GOLGA6L5P,RP11-182J1.12,UBE2Q2P1	15:84435908-84580175	-1.35673	0.00365	0.0239412
PPP1R36	14:64549901-64596536	-1.35612	0.0004	0.00421454
CLEC10A	17:7074536-7080527	-1.35533	0.00305	0.0208724
PLCD3	17:45023339-45144181	-1.35458	0.00125	0.0105191
ATP2A3	17:3923869-3967251	-1.35457	5e-05	0.000739486
RP11-1E11.1	9:88180672-88181447	-1.35396	0.0282	0.111865
CAPN13	2:30722770-30820542	-1.35394	5e-05	0.000739486
CD36	7:80312573-80679277	-1.35339	0.00025	0.00290751
OSBPL11	3:125528243-125595762	-1.35245	5e-05	0.000739486
MALL	2:110083869-110116566	-1.35197	5e-05	0.000739486
HTR7	10:90740822-90857698	-1.35096	0.03625	0.134367
JAM2	21:25639271-25772460	-1.35047	0.0297	0.116166
ZNF204P	6:27357824-27403916	-1.34858	0.03295	0.125168
RCSD1	1:167627384-167708657	-1.34843	5e-05	0.000739486
GALNT12	9:98807616-98872415	-1.34784	5e-05	0.000739486
PIK3CG	7:106865277-106908911	-1.34709	0.0002	0.0024225
BHLHE41	12:26118935-26833198	-1.34697	0.01295	0.0629247
CD163,CD163L1	12:7346684-7503893	-1.34657	5e-05	0.000739486
CCDC129	7:31514070-31658720	-1.34579	0.0048	0.0296192
DPT	1:168695458-168729264	-1.34485	0.0016	0.0128153
SSBP2	5:81413020-81751797	-1.34437	0.00525	0.0315869
PLP1	X:103773717-103792619	-1.34428	0.0046	0.0286141
ZCCHC7	9:37120527-37358149	-1.34384	5e-05	0.000739486
FASLG	1:172659017-172666874	-1.34289	0.0131	0.0634935
PARM1	4:74933094-75050115	-1.34287	5e-05	0.000739486
C8G	9:136940203-136946974	-1.34249	0.03885	0.140967
P2RY14	3:151085696-151458709	-1.34229	0.04095	0.146328
FCMR	1:206896012-206923247	-1.34117	0.00165	0.0131014
PHF7	3:52410529-52423641	-1.34014	0.00015	0.00190049
REEP2	5:138439016-138446969	-1.33641	0.0004	0.00421454
FRMD1	6:168053115-168081557	-1.33435	0.0033	0.0222825
TLL1	4:165873257-166103895	-1.33364	0.00305	0.0208724
AC004540.5	7:26398592-26494292	-1.33349	0.0271	0.108733
ADORA2A,SPECC1L,SPECC1L-ADORA2A	22:24270808-24528390	-1.33242	5e-05	0.000739486
ADAM33	20:3667964-3682246	-1.32969	0.00165	0.0131014
-	11:118334623-118335896	-1.3296	0.0359	0.133326
ASPG	14:104085608-104115581	-1.3285	0.0047	0.029114
TSPAN3	15:77041403-77083984	-1.32724	5e-05	0.000739486
CD180	5:67179612-67196799	-1.32523	0.0001	0.00134199
ANKRD6	6:89433169-89638753	-1.32511	0.00025	0.00290751
FAM3D	3:58564116-58666892	-1.32378	5e-05	0.000739486
LINC00675	17:10672415-10815164	-1.32263	0.0001	0.00134199
LINC00865	10:89829509-89840861	-1.3222	0.00195	0.0149299
PRKAA2	1:56645321-56715335	-1.32198	0.0008	0.00741192
SARDH	9:133663559-133739955	-1.32125	0.00535	0.0320285
GNRH1	8:25419259-25424654	-1.31981	0.0208	0.0895525
CLIP4	2:29097704-29189643	-1.31863	0.00055	0.00547472
-	22:30629786-30630603	-1.31783	0.0338	0.127318
GPAT3	4:83535913-83605875	-1.3176	0.00015	0.00190049
-	10:49771178-49771318	-1.31716	0.02735	0.109326
GPM6A	4:175632933-176002664	-1.31693	0.00935	0.0490296
TPSB2	16:1227271-1230184	-1.31616	0.002	0.0152039
BIN2	12:51281037-51324668	-1.31482	5e-05	0.000739486
DCLK1	13:35768651-36131876	-1.3139	0.00255	0.0182545
AOC3	17:42851183-42874369	-1.31298	5e-05	0.000739486
ANKRD33B	5:10564329-10657816	-1.31276	0.0017	0.013421
DMGDH	5:78997605-79236038	-1.31273	0.0006	0.00584856
TSC22D3	X:107713205-107777342	-1.31254	5e-05	0.000739486
APOH	17:66212032-66256525	-1.3093	0.011	0.0557992
TUB	11:8019243-8169055	-1.3082	0.0163	0.074879
MYH11	16:15643266-15857098	-1.30819	0.0006	0.00584856
GVINP1	11:6710019-6746474	-1.30781	0.00185	0.0143408
TRBC1,TRBC2,TRBJ1-1,TRBJ1-4,TRBJ1-5,TRBJ2-1,TRBJ2-2,TRBJ2-3,TRBJ2-4,TRBJ2-5,TRBJ2-6,TRBJ2-7,TRBV25-1,TRBV28	7:142670739-142803001	-1.30757	5e-05	0.000739486
CLDN5	22:19523023-19527545	-1.30675	0.0004	0.00421454
RP11-30P6.6	6:85383898-85390364	-1.30579	5e-05	0.000739486
GLIPR2	9:36136535-36163963	-1.3047	0.0002	0.0024225
SOCS2-AS1	12:93542462-93583487	-1.30341	0.01125	0.0566942
-	1:205554970-205558279	-1.30186	0.03725	0.136837
SLAMF6	1:160485029-160523262	-1.30105	0.001	0.00886023
IL10RA	11:117986347-118003037	-1.30046	5e-05	0.000739486
TLR5	1:223109405-223143282	-1.30033	0.0045	0.0281831
SLAMF7	1:160739056-160755069	-1.29989	5e-05	0.000739486
EPHA10	1:37713879-37765133	-1.29974	5e-05	0.000739486
RP4-669P10.16	22:42085524-42155001	-1.29945	0.04055	0.145357
PDE4C	19:18204729-18255482	-1.29786	0.02455	0.101199
RP11-426C22.5,RRN3P2	16:29053731-29220031	-1.29674	0.02285	0.0962707
TLE6	19:2977445-2995184	-1.2956	0.0216	0.0922343
ARNT2	15:80404349-80597937	-1.29525	0.00185	0.0143408
C6	5:41142233-41261438	-1.29242	0.01395	0.0664599
NR3C1	5:143277919-143435512	-1.29233	0.00285	0.0197562
TDP2	6:24649929-24667033	-1.29191	5e-05	0.000739486
CD2	1:116754384-116769228	-1.28965	0.0024	0.0174662
SLC18A1	8:20144854-20183206	-1.2882	0.04155	0.148006
CD8B	2:86815338-87021852	-1.28811	0.01635	0.0750908
HBB	11:5225463-5229395	-1.28727	0.0019	0.0146401
SPEG	2:219434845-219538772	-1.28611	0.0009	0.00815416
APPL2	12:105173204-105396097	-1.28467	5e-05	0.000739486
IGKV3D-11	2:90172801-90173414	-1.2845	0.0235	0.0983001
FAM46A	6:81491438-81752774	-1.28448	0.00015	0.00190049
C7	5:40909251-40983156	-1.28404	0.0107	0.054608
TMEM37	2:119429900-119525301	-1.28384	5e-05	0.000739486
IGKV3D-20	2:90038847-90039479	-1.28325	0.01715	0.0777093
TEF	22:41367332-41399393	-1.28304	5e-05	0.000739486
CCDC69	5:151180879-151272800	-1.28247	0.0005	0.00505535
GLRA4	X:103703208-103728655	-1.28137	0.00655	0.0373668
PIGZ	3:196946342-196979349	-1.27944	5e-05	0.000739486
SERPINC1	1:173903803-173917378	-1.27882	0.03055	0.118409
STUM	1:226548799-226609214	-1.27858	0.00395	0.0254158
MAB21L3	1:116111754-116136844	-1.27745	0.00465	0.0288692
SUGCT	7:40126022-40860763	-1.27717	0.04075	0.145911
-	19:34169180-34171266	-1.27617	0.00495	0.0302254
FSD1	19:4304599-4323843	-1.27492	0.02635	0.106522
RHOH	4:40191052-40246967	-1.27458	0.0004	0.00421454
RARRES2	7:150000751-150341681	-1.27297	0.00615	0.0355586
TPO	2:1374222-1543711	-1.27276	0.02	0.0868846
SFRP1	8:41261957-41309497	-1.27228	0.0005	0.00505535
CDHR5	11:616235-626078	-1.26986	5e-05	0.000739486
PNPLA7	9:137459882-137552583	-1.26956	0.0009	0.00815416
CD28	2:203706474-203738912	-1.26877	0.0059	0.0345065
GLTP	12:109850849-109880490	-1.26852	5e-05	0.000739486
-	4:42098054-42099227	-1.26812	0.03495	0.130452
DES	2:219418376-219426739	-1.26713	0.004	0.0256263
SDPR	2:191834301-192195709	-1.26658	5e-05	0.000739486
SCUBE1	22:43197282-43343388	-1.26577	0.0131	0.0634935
CBLN2	18:72536669-72638521	-1.26451	0.0161	0.0741901
CTSG	14:24573521-24576260	-1.26316	0.02405	0.0999068
RP11-81H14.2	12:68332887-68451674	-1.26313	0.01365	0.0654351
CADM1	11:115169217-115504957	-1.2628	0.0002	0.0024225
NAAA,SDAD1	4:75910878-76007488	-1.26203	5e-05	0.000739486
HAND2-AS1	4:173524968-173591324	-1.26136	0.00015	0.00190049
MKRN2OS	3:12475089-12664226	-1.26089	0.03365	0.126927
AP3S2,ARPIN,C15orf38-AP3S2	15:89830598-89912956	-1.26088	0.00045	0.00463741
HIGD1AP1	12:53142052-53142327	-1.26003	0.00245	0.0177429
MCOLN2	1:84925582-84997342	-1.25679	0.00025	0.00290751
SOX6	11:15966448-16758344	-1.2567	0.00765	0.0422295
TTLL7	1:83865027-83999150	-1.25619	0.024	0.0997851
CBX7	22:39120166-39152674	-1.25592	5e-05	0.000739486
-	1:99703860-99705865	-1.25486	0.0207	0.0893015
TRANK1	3:36826663-36945057	-1.2531	0.0005	0.00505535
FCRL6	1:159800510-159816251	-1.25273	0.0015	0.0121456
ACKR1,CADM3	1:159171608-159207973	-1.25212	0.0106	0.0541837
SIAE	11:124622835-124698267	-1.25165	0.0001	0.00134199
UGT1A1,UGT1A10,UGT1A3,UGT1A4,UGT1A5,UGT1A6,UGT1A7,UGT1A8,UGT1A9	2:233617644-233773310	-1.25095	5e-05	0.000739486
ACVR1C	2:157526766-157629005	-1.2509	0.0048	0.0296192
SLC22A23	6:3153668-3457050	-1.24994	5e-05	0.000739486
TST	22:37010858-37029996	-1.24925	0.0004	0.00421454
RUNDC3A	17:44299573-44318671	-1.24906	0.0141	0.0669924
GCNT3	15:59555977-59689534	-1.24892	0.00195	0.0149299
RIOK3	18:23452822-23486603	-1.2486	5e-05	0.000739486
SLC16A7	12:59596066-59789855	-1.2482	5e-05	0.000739486
ZNF667-AS1	19:56439324-56500666	-1.2481	0.00805	0.0437483
MAPK10	4:86015122-86594131	-1.24786	5e-05	0.000739486
IKZF1	7:50304123-50405101	-1.24785	0.0005	0.00505535
LINC01133	1:159961069-159987708	-1.24763	0.00065	0.00625057
NMUR1	2:231523159-231530495	-1.24519	0.03	0.116794
ACKR2,FAM198A,KRBOX1,RP11-136C24.3,ZNF662	3:42692662-43060211	-1.2445	0.0002	0.0024225
FUCA1	1:23844054-23868331	-1.24439	5e-05	0.000739486
CLDN11	3:170418864-170860380	-1.24408	0.01165	0.0582228
RGS6	14:71932438-72595125	-1.24365	0.0213	0.0912972
CITED2	6:139371806-139374780	-1.2428	5e-05	0.000739486
PTPRH	19:55181247-55209514	-1.24221	5e-05	0.000739486
CLLU1	12:92420093-92492091	-1.24211	0.041	0.14648
PHACTR1	6:12716804-13328583	-1.2405	0.01375	0.0657836
SLC41A2	12:104801885-104958744	-1.24031	0.00015	0.00190049
DEFB1	8:6808516-6885276	-1.23972	0.01045	0.0535733
FNBP1	9:129887186-130043194	-1.23915	5e-05	0.000739486
DPYD	1:97077742-97921049	-1.23803	0.01035	0.0531738
LINC01116	2:176629588-176655958	-1.23608	0.01905	0.0838539
RPL3P13	4:84527379-84558008	-1.23398	0.01945	0.0851866
BTK	X:101349446-101390796	-1.23389	0.0001	0.00134199
PPP1R3C	10:91625968-91633054	-1.23381	0.00875	0.0465805
ARHGAP15	2:143091361-143776073	-1.23361	0.00015	0.00190049
SLC16A9	10:59650760-59736002	-1.23198	0.0002	0.0024225
IGKV2-24	2:89176319-89196829	-1.23137	0.0006	0.00584856
PPIEL,RP11-69E11.4	1:39491645-39559654	-1.23135	0.00115	0.00986277
KCTD9P2	X:104566314-105767829	-1.23056	0.0032	0.0217215
KCTD9P3	9:37477148-37478317	-1.23016	0.0349	0.130315
PTPN21	14:88384923-88554976	-1.22946	0.0015	0.0121456
B3GNT6	11:77034338-77044370	-1.229	5e-05	0.000739486
PCSK5	9:75889570-76362964	-1.22891	0.0001	0.00134199
ISX	22:35065984-35090674	-1.22767	0.0001	0.00134199
GZMM	19:544033-549924	-1.2276	0.0259	0.105166
ADH1A,ADH1B,ADH1C	4:99070935-99353027	-1.22598	0.01805	0.0807057
MYLK	3:123585541-123884331	-1.22574	5e-05	0.000739486
SEMA4G	10:100967687-100994401	-1.22237	0.0007	0.00664517
GLTPP1	11:18112471-18248643	-1.2214	0.0171	0.0775374
LYNX1	8:142763115-142778224	-1.21958	0.0002	0.0024225
CD38	4:15778266-15853230	-1.21871	0.01575	0.0729611
ROBO3	11:124865385-124881470	-1.21855	0.0012	0.0101783
-	X:68996158-69044119	-1.21851	0.00395	0.0254158
KIAA0513	16:85027750-85094230	-1.21752	0.0003	0.00336318
ACACB	12:109111172-109268226	-1.21614	0.00085	0.00777425
PLPP1	5:55233933-55535069	-1.21554	0.00355	0.0234368
CTD-3088G3.8	16:11359844-11523588	-1.21423	0.02025	0.0876939
CTD-2501E16.2,RORA-AS1	15:60479177-61229319	-1.21346	0.0019	0.0146401
-	14:46725065-46726570	-1.21294	0.03735	0.136969
LPAR1	9:110872913-111039341	-1.21115	0.00025	0.00290751
NEDD9	6:11173451-11382348	-1.21099	5e-05	0.000739486
MAP9	4:155173715-155381694	-1.21073	0.00095	0.00848746
TMC8	17:77959239-78142968	-1.21056	0.00595	0.0346936
-	1:28233393-28234490	-1.20994	0.0408	0.145954
PINK1	1:20633421-20661544	-1.20979	0.02685	0.107932
TTLL6	17:48761775-48817214	-1.20945	0.00295	0.020347
-	12:67681114-67683218	-1.20927	0.02465	0.101502
TRAT1	3:108822697-108855005	-1.20767	0.0036	0.0236777
SCGN	6:25652104-25701865	-1.20655	0.00255	0.0182545
TIAM1	21:31118369-31560487	-1.20535	0.00085	0.00777425
TMIGD2	19:4292231-4302431	-1.20494	0.01355	0.0650204
KIAA1211	4:56049072-56331014	-1.2041	0.0032	0.0217215
-	10:103864359-103867132	-1.20311	0.0066	0.037552
ACVRL1	12:51906907-51923485	-1.20138	5e-05	0.000739486
VIPR1-AS1	3:42489298-42537674	-1.20135	0.00025	0.00290751
TPSAB1	16:1240695-1242554	-1.20101	0.00035	0.0038085
CDH23	10:71396933-71815947	-1.2002	0.00755	0.0417372
KLF12	13:73686068-74134082	-1.19661	0.00115	0.00986277
HMGCS2	1:119747995-119768905	-1.19503	5e-05	0.000739486
2017-03-03	5:126867713-127030808	-1.1932	0.0002	0.0024225
ADAMTSL3	15:83654085-84039842	-1.19219	0.00735	0.0409251
SSTR1	14:38207998-38213067	-1.19155	0.04025	0.144604
GAPT	5:58491434-58497090	-1.19059	0.0067	0.0379864
IKZF3	17:39757714-39867677	-1.18917	5e-05	0.000739486
RP11-400K9.4	8:53512141-53523973	-1.18914	0.00885	0.0470868
LINC01088	4:78971747-79326050	-1.18867	0.00815	0.04413
PRIMA1	14:93718297-93788481	-1.18866	0.01775	0.0796972
LCK	1:32251238-32286165	-1.18792	5e-05	0.000739486
MTM1	X:150568618-150673322	-1.18763	0.00185	0.0143408
NMRAL2P	3:185959942-185980952	-1.18761	0.0111	0.0561881
COX6B2,CTD-2105E13.6,FAM71E2	19:55349305-55363260	-1.18563	0.0054	0.0322477
GNAO1	16:56191389-56357444	-1.18521	0.00245	0.0177429
PCDH20,RP11-310K10.1	13:61409684-61427946	-1.18491	0.0002	0.0024225
MAP4K1	19:38587640-38618882	-1.18391	0.03025	0.117482
ABCB11	2:168920412-169031322	-1.18372	0.0186	0.082476
CLTCL1	22:19179472-19291716	-1.18256	0.00115	0.00986277
FABP3	1:31365483-31384183	-1.1801	0.0083	0.044716
TMEM59	1:54026680-54112519	-1.17971	5e-05	0.000739486
CAPN2	1:223701592-223776039	-1.17901	0.0008	0.00741192
DNAJC28	21:33485529-33491720	-1.17896	0.02835	0.112229
SASH3	X:129779937-129796963	-1.17895	0.00915	0.0481775
SLFN12L	17:35464248-35537861	-1.17839	0.0368	0.135805
MFAP4	17:19337546-19387240	-1.176	0.00195	0.0149299
SYNE3	14:95407265-95517911	-1.17462	0.0013	0.0108593
MAF	16:79585842-79600842	-1.17294	0.00025	0.00290751
RP11-296E3.2	1:98660387-98661578	-1.17165	0.024	0.0997851
MUC2	11:1074874-1110511	-1.17034	0.0308	0.119162
SLC2A10	20:46708344-46736347	-1.1701	0.00065	0.00625057
AL513122.1,AL513122.2,GSN	9:121178136-121332843	-1.17007	0.00095	0.00848746
CELF4	18:37243046-37566037	-1.16978	0.0133	0.0641242
UGDH	4:39498638-39639090	-1.16785	0.00355	0.0234368
RP11-314A15.2	X:65821254-65822249	-1.16761	0.00445	0.0279517
CAPN6	X:111245102-111270523	-1.1665	0.00595	0.0346936
NAT1,NAT2	8:18170476-18401218	-1.16602	0.0001	0.00134199
RASSF6	4:73571549-73620631	-1.16592	5e-05	0.000739486
SLC35G1	10:93893968-93956062	-1.16585	5e-05	0.000739486
NCR3	6:31586123-31592985	-1.16574	0.02405	0.0999068
TFF3	21:42311666-42315651	-1.16439	0.0001	0.00134199
CFH,CFHR1,CFHR2,CFHR3,RP4-608O15.3	1:196651836-196959226	-1.16399	0.0001	0.00134199
PDE4D	5:58969037-60547657	-1.16363	0.00035	0.0038085
CCNYL1	2:207711539-207770099	-1.16168	0.0086	0.0459597
PJA2	5:109334613-109409994	-1.16057	5e-05	0.000739486
ADGRL3	4:61201232-62165554	-1.16005	0.0016	0.0128153
FGL2	7:76959812-77416406	-1.15926	0.0005	0.00505535
DOCK10	2:224765089-225042445	-1.15905	0.00305	0.0208724
RHOV	15:40872213-40874289	-1.15895	0.00385	0.0249055
PSTPIP1	15:76993358-77038239	-1.15887	0.0026	0.0185024
AKR1B10P1	10:67750283-67751225	-1.15802	0.01255	0.0615241
NEDD4L	18:58044366-58401540	-1.15747	5e-05	0.000739486
PEX11A	15:89664364-89690783	-1.15709	5e-05	0.000739486
SSPN	12:26118935-26833198	-1.15593	0.0181	0.080798
ITK	5:157085831-157255191	-1.15365	0.01875	0.0829312
RP11-1398P2.1	4:1574061-1580253	-1.15262	0.04105	0.146631
UCHL1	4:41220073-41268455	-1.15232	0.0106	0.0541837
PARVG	22:44172955-44229512	-1.1506	0.0013	0.0108593
PDGFD	11:103907185-104164379	-1.14891	0.00105	0.00918917
PLCG2	16:81738247-81962693	-1.14755	5e-05	0.000739486
GRIK3	1:36795526-37034129	-1.14603	0.01345	0.0647017
MAPT	17:45620327-46028334	-1.14517	0.0131	0.0634935
DGKA	12:55901412-55954089	-1.14338	0.00045	0.00463741
PROM2	2:95274450-95291357	-1.14308	0.00175	0.013737
GPRIN2	10:46541944-46557100	-1.14305	0.00185	0.0143408
MIR22HG	17:1711492-1738599	-1.14267	0.00375	0.0244473
COL13A1	10:69801906-69964275	-1.14161	0.00055	0.00547472
CATSPERG	19:38335774-38370943	-1.14154	0.0093	0.0488339
COL21A1	6:56056589-56394094	-1.14114	0.0072	0.0402527
DUSP19	2:183078558-183108519	-1.14112	0.0144	0.0680987
TNFSF14	19:6661252-6670588	-1.14109	0.0224	0.0948101
SLFN12L	17:35464248-35537861	-1.14086	0.02965	0.115994
TUBB4A	19:6494318-6502848	-1.14063	0.01925	0.0845027
C1orf210	1:43279631-43285874	-1.14025	0.00015	0.00190049
HVCN1	12:110614026-110704950	-1.13861	0.0139	0.0662709
HEXIM1	17:45146729-45171584	-1.13828	5e-05	0.000739486
RMDN2	2:37923186-38239590	-1.13709	0.00805	0.0437483
LRRC26,RP11-350O14.18,TMEM210	9:137138389-137172409	-1.13697	0.0152	0.0709935
ACRBP	12:6638074-6647460	-1.13531	0.0042	0.0266595
MYO15B,SMIM5	17:75588057-75708143	-1.13483	5e-05	0.000739486
KIF17	1:20664013-20718017	-1.132	0.0195	0.0853086
LINC01207	4:164754063-164805778	-1.13179	0.0066	0.037552
RAC2	22:37225184-37244448	-1.13132	5e-05	0.000739486
ZEB2	2:144384080-144524583	-1.13104	5e-05	0.000739486
GNE	9:36190803-36304924	-1.13088	0.0062	0.0358154
KCNC3	19:50311936-50383114	-1.1302	0.03535	0.131512
SYNPO2	4:118850687-119061247	-1.12799	0.0002	0.0024225
MAP7D3	X:136213219-136256482	-1.12773	0.00715	0.0400313
CR1	1:207496146-207640647	-1.12722	0.00145	0.0118302
ITGA8	10:15513948-15720125	-1.12577	0.00275	0.019264
IGHV2-26	14:106301395-106301862	-1.12285	0.00335	0.0225097
PATL2	15:44665731-44718877	-1.12285	0.0294	0.115226
GPR63	6:96785136-96837463	-1.1215	0.0186	0.082476
C3orf18	3:50558024-50596168	-1.12049	0.00825	0.0445588
TUBBP5	9:138150074-138179774	-1.12026	0.03765	0.137676
PRICKLE1	12:42238446-42590355	-1.12024	0.02715	0.108843
PDE8A	15:84980439-85139145	-1.11973	5e-05	0.000739486
MAP10	1:232804891-232808407	-1.11876	0.0365	0.13506
CYSLTR1	X:78271463-78327691	-1.11809	0.0118	0.0587288
GIMAP8	7:150433650-150479392	-1.11715	0.0001	0.00134199
LDB3,OPN4	10:86654556-86736068	-1.11537	0.00805	0.0437483
CYTIP	2:157412638-157488961	-1.11506	0.0008	0.00741192
ATOH1	4:93828674-93830964	-1.11486	5e-05	0.000739486
PPP2R3A	3:135965672-136148065	-1.1147	0.00235	0.0171476
KLRG1	12:8950043-9010760	-1.11441	0.0194	0.0850256
PRKAR2B	7:107044648-107161811	-1.11423	0.00125	0.0105191
RASGRP2	11:64726910-64745456	-1.11372	0.0004	0.00421454
ALB	4:73397113-73421412	-1.11325	0.00385	0.0249055
ADAMTSL1	9:17901689-18910950	-1.11291	0.0003	0.00336318
A1BG-AS1	19:58345177-58366591	-1.11182	0.02925	0.114755
SPOCK2	10:72059034-72089032	-1.11148	0.0009	0.00815416
SAMD9	7:93099496-93118023	-1.11069	0.0001	0.00134199
CTD-2267D19.3	17:40360654-40365343	-1.1104	0.01535	0.0715208
GIMAP7	7:150514829-150521073	-1.10986	0.0001	0.00134199
KLHDC7A	1:18480981-18486126	-1.10941	0.00635	0.0364524
PDE1A	2:182140035-182523192	-1.10853	0.0131	0.0634935
KIAA0408,RP3-403A15.5,SOGA3	6:127438405-127519191	-1.10847	0.01315	0.0636078
ERN2	16:23641369-23713500	-1.10827	0.0232	0.0973198
CGRRF1	14:54509811-54539309	-1.10759	0.0125	0.061357
LY86	6:6346464-6654983	-1.10513	0.04165	0.148252
SAMD13	1:84293401-84397831	-1.10384	0.00665	0.0377807
BCAR3	1:93561773-93848939	-1.10286	0.004	0.0256263
BMP2	20:6767663-6820690	-1.10267	5e-05	0.000739486
MB	22:35606763-35637951	-1.10165	0.0159	0.073497
SLC47A1	17:19495384-19597922	-1.10142	0.0051	0.0309063
CTAGE13P	6:168286904-168289350	-1.10136	0.01545	0.0718651
RRAD	16:66921678-66925644	-1.09982	0.02395	0.0996202
SRI	7:87934142-88306973	-1.09967	5e-05	0.000739486
C14orf132	14:96039323-96093889	-1.09958	0.00165	0.0131014
FADS6	17:74877298-74893781	-1.09905	0.0381	0.138795
LTB	6:31580524-31582522	-1.09901	0.0021	0.0157774
PLAC8	4:83084926-83137075	-1.09865	0.0052	0.0313644
MT-RNR1	MT:647-1601	-1.09819	5e-05	0.000739486
PLCD4	2:218607764-218663460	-1.09788	0.02285	0.0962707
-	14:46727120-46734468	-1.09748	0.0056	0.0332054
ARHGAP20	11:110577041-110713189	-1.09731	0.0395	0.142735
CES2,CES3	16:66934443-66975360	-1.09727	0.00025	0.00290751
MAOA	X:43654906-43746824	-1.09726	0.001	0.00886023
TLR3	4:186069089-186088069	-1.09713	0.00195	0.0149299
ZNF382	19:36510694-36634113	-1.09557	0.01255	0.0615241
CYP4F62P,FAR2P2	2:130416754-130441413	-1.09552	0.0294	0.115226
-	7:150868560-150872440	-1.09552	0.0321	0.122957
PHYKPL	5:178204057-178232833	-1.09548	0.0001	0.00134199
BAIAP3	16:1333600-1351911	-1.09162	0.03365	0.126927
PLD1	3:171600404-171810950	-1.09153	0.02365	0.0987133
SLCO2A1	3:133932555-134057752	-1.09118	5e-05	0.000739486
FBLN7	2:112138384-112190635	-1.09106	0.0144	0.0680987
FBLN1	22:45502237-45601229	-1.09072	0.0003	0.00336318
ABHD3	18:21650789-21704824	-1.0907	5e-05	0.000739486
SLC25A48	5:135834648-135888637	-1.09054	0.0336	0.126813
PAG1	8:80967747-81112094	-1.09003	0.0202	0.0876152
SIPA1L2	1:232397924-232631440	-1.08958	5e-05	0.000739486
RNASEL	1:182573633-182589343	-1.08922	0.0001	0.00134199
HNF1A-AS1	12:120941727-121016502	-1.08826	0.04095	0.146328
CCL14,CCL15,CCL15-CCL14	17:35983290-36018024	-1.0858	0.0002	0.0024225
C17orf97	17:404467-431062	-1.08478	0.0292	0.114699
PLEKHH2	2:43637272-43767987	-1.08414	0.0027	0.0190453
FAM78A	9:131258075-131276547	-1.08351	0.0007	0.00664517
KCTD9	8:25427395-25458476	-1.08316	0.0001	0.00134199
GPX3	5:151020437-151029202	-1.08303	0.00275	0.019264
CLIC5	6:45898450-46080395	-1.08298	5e-05	0.000739486
CDC42SE2	5:131225571-131398447	-1.08036	0.00155	0.0124718
HLA-DQA1,HLA-DQA2	6:32628178-32763534	-1.07911	0.00245	0.0177429
PRSS12	4:118280037-118353096	-1.07845	0.00695	0.0391047
NRXN1	2:49918504-52407917	-1.07747	5e-05	0.000739486
CECR1	22:17178789-17221989	-1.07714	5e-05	0.000739486
PPARGC1A	4:23560922-23904089	-1.07708	0.02835	0.112229
IGSF9	1:159927038-159946082	-1.07691	0.0002	0.0024225
CCL18	17:36064279-36072032	-1.07684	0.00675	0.0381912
TRAC,TRAJ10,TRAJ11,TRAJ12,TRAJ17,TRAJ18,TRAJ22,TRAJ23,TRAJ26,TRAJ27,TRAJ29,TRAJ30,TRAJ32,TRAJ34,TRAJ35,TRAJ37,TRAJ38,TRAJ39,TRAJ4,TRAJ42,TRAJ43,TRAJ44,TRAJ45,TRAJ47,TRAJ48,TRAJ49,TRAJ5,TRAJ50,TRAJ52,TRAJ53,TRAJ6,TRAJ7,TRAJ9,TRAV26-2,TRAV40	14:22202582-22552177	-1.0767	5e-05	0.000739486
TP73-AS1	1:3630701-3771645	-1.07533	0.0353	0.131376
GRIA3	X:123184152-123490915	-1.07406	0.0146	0.068825
TRBV20-1	7:142626648-142627399	-1.07385	0.01465	0.0689932
KAT2B	3:20040005-20154404	-1.07375	0.0013	0.0108593
FRMD3	9:83242989-83538546	-1.07374	0.0051	0.0309063
FECH	18:57548253-57586772	-1.0737	0.0048	0.0296192
FAM117A	17:49700942-49836454	-1.07344	0.02335	0.0978213
RP11-67L2.2	3:122886940-122892416	-1.07336	0.00135	0.0111896
PRRG1,RP5-972B16.2,TSPAN7	X:37349274-38688981	-1.07331	0.00545	0.0324558
FAM47E,FAM47E-STBD1,STBD1	4:76214039-76421868	-1.06965	5e-05	0.000739486
TESPA1	12:54948017-54984746	-1.06825	0.00245	0.0177429
-	18:57803483-57805498	-1.06754	0.00555	0.03298
C12orf57	12:6942977-6946003	-1.06612	5e-05	0.000739486
SIGLEC1	20:3686969-3712607	-1.06605	0.00615	0.0355586
CILP	15:65194757-65211531	-1.06602	0.0022	0.0163314
PRCD	17:76527355-76557683	-1.06598	0.00145	0.0118302
CD14	5:140631528-140633706	-1.06593	0.0009	0.00815416
MTAP,RP11-145E5.5	9:21802542-22121287	-1.06494	0.0078	0.0428001
PRDX6	1:173477265-173488807	-1.06284	5e-05	0.000739486
LINC00992	5:117415508-117546298	-1.06179	0.00545	0.0324558
RP11-355B11.2	2:61470983-61538704	-1.06173	0.03095	0.119598
DCANP1,TIFAB	5:135444213-135458697	-1.06002	0.00955	0.0498748
RAB27B	18:54717859-54898083	-1.05992	0.01945	0.0851866
C4orf19	4:37453940-37686386	-1.05696	0.0017	0.013421
AC003991.3	7:87934142-88306973	-1.05639	0.01575	0.0729611
FGD2	6:37005645-37029580	-1.05569	0.0073	0.0407055
ZZEF1	17:4004444-4263986	-1.05477	5e-05	0.000739486
ZNF132	19:58431909-58440222	-1.05446	0.02025	0.0876939
MAST2	1:45786986-46036181	-1.05391	0.0002	0.0024225
GPM6B	X:13769856-13938690	-1.05323	0.0053	0.0318083
GIMAP1,GIMAP1-GIMAP5,GIMAP5	7:150716476-150750302	-1.05178	0.0014	0.0114904
DTNA	18:34493289-34891844	-1.05121	0.00075	0.00701274
AL078584.1,C6orf229,FAM65B,RP3-369A17.6	6:24797320-25057073	-1.05066	0.01085	0.0551544
SCN4B	11:118133376-118152888	-1.0506	0.0075	0.0415085
ARHGAP9	12:57460134-57520517	-1.05052	0.0055	0.0327232
FBXO25	8:406427-477967	-1.04993	0.00545	0.0324558
PER3	1:7784272-7913241	-1.04984	0.0026	0.0185024
ACSF2	17:50426157-50478391	-1.04976	0.00075	0.00701274
STYK1	12:10616732-10674318	-1.0493	0.01325	0.0639952
RASGRP3	2:33436323-33564750	-1.0493	0.001	0.00886023
RP13-977J11.2	12:132186734-132189695	-1.04845	0.02155	0.0920821
LY96	8:73991351-74029087	-1.04821	0.009	0.0477005
KITLG	12:88492684-88598218	-1.04727	0.0001	0.00134199
SYNE1	6:151656690-152637801	-1.04724	0.0005	0.00505535
IGKV6-21	2:89159750-89160366	-1.04663	0.0123	0.0606534
CASS4	20:56412111-56460387	-1.04535	0.0308	0.119162
INTS6L	X:135520082-135582510	-1.04461	0.0018	0.0140664
LINC00324	17:8220231-8224043	-1.04446	0.01325	0.0639952
CFAP206,RP3-382I10.7,SLC35A1	6:87407982-87512336	-1.0444	0.00025	0.00290751
GATM	15:45361123-45422014	-1.04437	0.0108	0.0549437
SH3BGR	21:39445854-39515506	-1.04275	0.0242	0.100184
NDRG2	14:21016671-21104722	-1.04222	0.0007	0.00664517
CRYAB	11:111908564-111926872	-1.04152	0.0344	0.129074
DUSP1	5:172758225-172777774	-1.04112	5e-05	0.000739486
FAM214A	15:52577841-52709817	-1.0406	5e-05	0.000739486
AOC1	7:150823588-150865512	-1.04017	5e-05	0.000739486
SEMA6A	5:116443443-116591398	-1.03883	0.0022	0.0163314
ZAP70	2:97713457-97740262	-1.03752	0.01185	0.0589168
ANK3	10:60026297-60733496	-1.03745	5e-05	0.000739486
CCDC80	3:112596793-112649530	-1.03656	0.00265	0.0187751
FER1L4	20:35558658-35607562	-1.03577	0.0208	0.0895525
CMBL	5:10275449-10308035	-1.03542	0.0004	0.00421454
NXPE3	3:101779201-101827392	-1.03485	0.0067	0.0379864
NT5M	17:17303334-17347663	-1.03481	0.0351	0.130859
STK17B	2:196133565-196176503	-1.03439	0.0037	0.024195
GIPR	19:45668197-45683724	-1.03358	0.01605	0.0740305
SIDT1	3:113532295-113696646	-1.03351	0.00105	0.00918917
NBPF19	1:149390622-149556361	-1.03313	0.0063	0.0362626
CD1E	1:158353695-158357553	-1.03198	0.0061	0.0353969
BLOC1S6,RP11-96O20.4,SQRDL	15:45586979-45691294	-1.03029	5e-05	0.000739486
MRC1	10:17809343-17948484	-1.0291	0.00045	0.00463741
LIMA1	12:50175787-50283546	-1.02855	5e-05	0.000739486
RARRES3	11:63536713-63547848	-1.02821	0.00085	0.00777425
SNX24	5:122843438-123054667	-1.02729	0.0371	0.136546
CCDC89,SYTL2	11:85684865-85811159	-1.02614	5e-05	0.000739486
ACBD4	17:45023339-45144181	-1.02571	0.0049	0.0300057
HLF	17:55265011-55325065	-1.02507	0.01065	0.0544104
MARVELD3	16:71623707-71724701	-1.02403	0.00365	0.0239412
PRDM8	4:80183279-80204329	-1.02366	0.0072	0.0402527
B2M	15:44665731-44718877	-1.022	0.0063	0.0362626
FOXD2	1:47380647-47440800	-1.02135	0.04225	0.149504
MS4A4A	11:60280540-60308972	-1.02021	0.0056	0.0332054
CLU	8:27596916-27615031	-1.01978	0.00905	0.0478339
JAML	11:118193739-118225094	-1.01954	0.00105	0.00918917
GOT2P3,RP11-705C15.2,RP11-705C15.5	12:9617283-9658412	-1.0195	0.0023	0.0168786
AC037459.4,C8orf58,PDLIM2	8:22578278-22604157	-1.01844	0.0057	0.0336328
NCAM1	11:112959278-113278436	-1.01475	5e-05	0.000739486
DYRK2	12:67648337-67678906	-1.01443	0.0001	0.00134199
GAB3	X:154675248-154751583	-1.01365	0.01775	0.0796972
ISL1	5:51383390-51394738	-1.01355	0.04005	0.144181
PAPSS2	10:87607984-87747860	-1.01309	0.01275	0.0622354
PREX2	8:67952117-68237030	-1.01252	0.0076	0.0419896
RAVER2	1:64744911-64966561	-1.01153	0.0105	0.0537867
AHNAK	11:62433541-62556235	-1.01089	0.00045	0.00463741
RASAL3	19:15451623-15464571	-1.01017	0.01465	0.0689932
GRAMD3	5:126360131-126498604	-1.00735	0.0001	0.00134199
ADCY2	5:7396207-7830081	-1.00679	0.03205	0.122839
TXNIP	1:145992434-145996600	-1.00553	5e-05	0.000739486
C5orf30	5:103258701-103278718	-1.00469	0.0001	0.00134199
MIER3	5:56900040-56971675	-1.00392	0.02255	0.0953612
PEG3,ZIM2	19:56690685-56840729	-1.00326	0.00115	0.00986277
CNTN4	3:2098741-3126613	-1.00303	0.00755	0.0417372
ARMCX2	X:101655280-101659891	-1.00241	0.02435	0.100611
PANK3	5:168548462-168579600	-1.00167	0.0035	0.0232021
GS1-124K5.9	7:66505154-66506223	-1.00123	0.0148	0.0695127
NEO1	15:73051707-73305206	-1.00031	0.0006	0.00584856
CAMK2N1	1:20482390-20486220	-0.999983	0.0001	0.00134199
CANT1	17:78990971-79009867	-0.999708	0.0035	0.0232021
MS4A8	11:60699494-60715824	-0.999159	0.00275	0.019264
ZFYVE9P1	X:137566141-137981763	-0.999137	0.02325	0.0974447
-	MT:0-521	-0.998453	5e-05	0.000739486
CD1A,CD1D	1:158178034-158258269	-0.997847	0.0159	0.073497
RAD21L1,SNPH	20:1226055-1309438	-0.997332	0.00165	0.0131014
LMO4	1:87328467-87348923	-0.997056	0.0002	0.0024225
CD244	1:160830159-160862855	-0.996217	0.03655	0.135141
CNRIP1	2:68284170-68320051	-0.994562	0.00805	0.0437483
GNA11	19:3094409-3124060	-0.994026	0.0077	0.0423962
PID1	2:228850525-229271285	-0.993394	0.00015	0.00190049
PLSCR4	3:146189838-146251179	-0.992924	0.00035	0.0038085
ADGRL2	1:81306159-81992620	-0.99281	0.0235	0.0983001
EVL	14:99971448-100166674	-0.991961	0.0089	0.0473006
EAF2	3:121835182-121886526	-0.991872	0.00905	0.0478339
ATL1	14:50418500-50668331	-0.99108	0.01885	0.0832207
PCSK6	15:101295418-101525202	-0.989172	0.001	0.00886023
ALDH1A2	15:57953423-58569843	-0.988952	0.0004	0.00421454
ACHE	7:100889993-100896974	-0.988464	0.0132	0.0638177
SRIP3	Y:6718961-6719180	-0.98807	0.0015	0.0121456
FLI1	11:128629652-128813267	-0.987539	0.00335	0.0225097
BARX2	11:129317590-129452279	-0.98411	0.0053	0.0318083
NCF4	22:36847371-36878015	-0.984042	0.0022	0.0163314
HCLS1	3:121631398-121660927	-0.982961	0.0002	0.0024225
CGNL1	15:57375966-57550727	-0.979874	0.00145	0.0118302
FAM106A	17:18511220-18625617	-0.979708	0.00815	0.04413
FAM219B	15:74889773-74907121	-0.979409	0.00015	0.00190049
TNFSF10	3:172505319-172523507	-0.979215	0.0009	0.00815416
ANK2	4:112818108-113383740	-0.977294	0.0084	0.0451286
-	17:48868747-48871240	-0.977166	0.0125	0.061357
SELENOS	15:101270816-101277500	-0.977031	5e-05	0.000739486
RBM47	4:40423266-40630875	-0.976219	0.0001	0.00134199
MS4A2	11:60088260-60098466	-0.975592	0.02325	0.0974447
TP53I3	2:24076525-24201698	-0.975306	0.00145	0.0118302
HCFC2	12:104064456-104106524	-0.973799	0.0016	0.0128153
CCNG2	4:77156921-77494286	-0.973625	0.00025	0.00290751
LYST	1:235661040-235883640	-0.970474	0.003	0.020618
MTUS1	8:17576432-17801251	-0.969883	0.0003	0.00336318
GIMAP4	7:150567276-150574038	-0.9698	0.00075	0.00701274
COL14A1	8:120059779-120373483	-0.969403	0.0004	0.00421454
RP11-1055B8.4	17:81388125-81390256	-0.967323	0.0333	0.126125
G3BP2	4:75642281-75724525	-0.967305	5e-05	0.000739486
GPNMB	7:23235966-23275244	-0.965757	0.00015	0.00190049
FAM162A	3:122384080-122514945	-0.965572	0.0009	0.00815416
PIK3R5	17:8878910-8965712	-0.965328	0.0029	0.0200452
KIF5A	12:57549997-57586632	-0.965192	0.0423	0.149654
VAPA	18:9913778-9960021	-0.964849	0.0004	0.00421454
SCD5	4:82629538-82798897	-0.963246	0.0369	0.135992
F2RL1	5:76818867-76836521	-0.962284	5e-05	0.000739486
CD6	11:60971602-61020377	-0.962237	0.00475	0.0293765
TTC22	1:54779665-54801583	-0.961941	5e-05	0.000739486
ADARB2	10:1177317-1737476	-0.96165	0.0367	0.135462
BLID	11:122028326-122556721	-0.960668	5e-05	0.000739486
FAM149A	4:186104418-186174882	-0.959447	0.0068	0.038429
ZNF396	18:35366696-35377337	-0.958582	0.0251	0.102806
CHGA	14:92922654-92935293	-0.957043	0.00435	0.0274489
RHOU	1:228735076-228746669	-0.956746	5e-05	0.000739486
DOCK8	9:212823-746106	-0.955106	0.03835	0.139547
TTYH1	19:54415218-54436900	-0.95475	0.0127	0.0620699
FOXF2	6:1389833-1395597	-0.954489	0.00085	0.00777425
PLCH2	1:2415976-2505530	-0.954214	0.037	0.136308
CYS1	2:10056715-10080944	-0.953831	0.02625	0.106207
FAM129A	1:184790723-184974550	-0.95381	0.00045	0.00463741
KLHDC8B	3:49171406-49176486	-0.951364	0.014	0.0665994
CD40LG	X:136648192-136660390	-0.950907	0.01545	0.0718651
ATP2B1	12:89561128-89712590	-0.950559	0.00025	0.00290751
CPA3	3:148791101-148960112	-0.950182	0.00025	0.00290751
GSTZ1	14:77274955-77331781	-0.949737	0.02025	0.0876939
DDO	6:110391770-110415562	-0.949716	0.0302	0.117359
HSD17B14	19:48812921-48836701	-0.949477	0.0274	0.109413
SVEP1	9:110365250-110579880	-0.949443	0.0057	0.0336328
LGMNP1	13:64958059-64959396	-0.949382	0.00815	0.04413
PRX	19:40393767-40413366	-0.948851	0.0116	0.0580482
MUC12	7:100969349-101018949	-0.948771	0.0254	0.10377
SPTBN4	19:40466240-40576464	-0.94796	0.01375	0.0657836
CD209	19:7739829-7747592	-0.94707	0.0314	0.120998
TCEA3,ZNF436	1:23359390-23424780	-0.946547	0.00015	0.00190049
POU2F2	19:42086109-42196585	-0.946038	0.0079	0.0432503
SLC2A13	12:39626166-40106089	-0.944724	0.0037	0.024195
PTGER4	5:40512332-40756067	-0.944291	0.0021	0.0157774
ACAT1	11:108008650-108148149	-0.943376	0.0061	0.0353969
ABCC8	11:17392884-17476845	-0.943344	0.0012	0.0101783
NIPAL1	4:47593997-48040173	-0.943329	0.0028	0.019522
BAIAP2-AS1,CTD-2561B21.11	17:81017968-81034881	-0.942003	0.00015	0.00190049
OAF	11:120210712-120231139	-0.941829	0.0005	0.00505535
CYTH4	22:37282026-37315345	-0.941217	0.0133	0.0641242
CEP85L	6:118460771-118710075	-0.941048	0.02985	0.11654
TMEM232	5:110289232-110765161	-0.940986	0.02225	0.0943617
VAT1L	16:77788529-77980107	-0.940699	0.01425	0.0676051
RP11-627G23.1	11:134436472-134505665	-0.940169	0.0014	0.0114904
PBLD	10:68268031-68407294	-0.940015	0.03895	0.141197
FAM19A2	12:61708258-62417431	-0.938845	0.00795	0.0434253
LRRC66	4:51993581-52020391	-0.937399	0.00295	0.020347
TRIM16L	17:18697997-18736118	-0.937185	0.0247	0.101643
NAPEPLD	7:102748955-103149560	-0.936426	0.0118	0.0587288
IMPA1,SLC10A5	8:81605568-81696174	-0.936156	0.00055	0.00547472
DCN	12:91140483-91183123	-0.934866	0.00575	0.0338036
ASB7	15:100553528-100651705	-0.934545	0.00465	0.0288692
CYSLTR2	13:48653710-48711226	-0.934232	0.038	0.138535
COL4A6	X:108155508-108439497	-0.934149	0.00275	0.019264
EPB41L4B	9:109171974-109325788	-0.930367	5e-05	0.000739486
NCF1	7:74773942-74789380	-0.929283	0.01475	0.0693455
EYA2	20:46894623-47188844	-0.929029	0.0294	0.115226
PDE1B	12:54549349-54588659	-0.928582	0.03105	0.119937
SLC45A3	1:205657850-205680484	-0.928458	0.0013	0.0108593
MEIS3P1	17:15786473-15790259	-0.927745	0.0185	0.0822407
WAS	X:48676595-48691427	-0.927695	0.0148	0.0695127
MBOAT1	6:20099715-20317739	-0.92746	0.00055	0.00547472
PQLC1	18:79901777-79951708	-0.926356	0.0001	0.00134199
RGS2	1:192809038-192812283	-0.925717	0.0001	0.00134199
ARHGEF6	X:136665546-136782088	-0.924393	0.001	0.00886023
SLC9A3R1	17:74670577-74769462	-0.924096	5e-05	0.000739486
RECK	9:36036432-36124451	-0.923137	0.0044	0.0277099
C10orf128	10:49154724-49188585	-0.922354	0.014	0.0665994
FAM134B	5:16471832-16629969	-0.921399	0.0008	0.00741192
RNF207	1:6181268-6235991	-0.921095	0.01655	0.0758466
SLC35D1	1:66999064-67054411	-0.920776	5e-05	0.000739486
FYB	5:39105235-39274528	-0.920525	0.00175	0.013737
BTG1	12:91984975-92189660	-0.920223	0.0023	0.0168786
MAP2	2:209424057-209734118	-0.920193	0.0122	0.060361
GIPC1	19:14477630-14496304	-0.919273	0.00045	0.00463741
CXorf21	X:30557770-30577920	-0.918679	0.02985	0.11654
SLIT3	5:168654512-169301129	-0.916503	0.01225	0.0604532
KMO	1:241532133-241802133	-0.91549	0.0263	0.106342
PPM1A	14:60240120-60299367	-0.915328	0.0039	0.0251529
ABCA3	16:2275880-2426699	-0.915314	0.0421	0.149247
ANGPT1	8:107249481-107498055	-0.915116	0.00825	0.0445588
ANTXR2	4:79901148-80125454	-0.913541	0.0016	0.0128153
CDAN1	15:42723298-42737126	-0.912519	0.01595	0.0736751
ATP2C2	16:84367379-84467361	-0.911676	0.00015	0.00190049
LRRC31	3:169821921-169869995	-0.911086	0.00375	0.0244473
RNASE6	14:20781001-20783012	-0.910741	0.00405	0.0258693
HLA-DPB1	6:33064568-33129084	-0.910668	0.00705	0.0395288
FXYD2,FXYD6,FXYD6-FXYD2	11:117427772-117877486	-0.910401	0.00265	0.0187751
SERPINA3,SERPINA4,SERPINA5	14:94561090-94624646	-0.909712	0.0021	0.0157774
DIRC2	3:122794794-122883143	-0.909632	0.0015	0.0121456
DENND6B	22:50309029-50327060	-0.909519	0.02615	0.105914
CTSF	11:66563462-66568841	-0.908511	0.0104	0.0533737
STARD5	15:81159574-81324183	-0.90843	0.0236	0.0985473
ARMCX1	X:101550410-101554700	-0.908228	0.00755	0.0417372
SYP	X:49187803-49202454	-0.908054	0.00425	0.0268883
TFCP2L1	2:121216586-121285220	-0.90801	0.0002	0.0024225
PHLDB1	11:118606439-118679690	-0.907985	5e-05	0.000739486
C16orf62	16:19555239-19886167	-0.906887	0.0178	0.0797915
SESN2	1:28259503-28282491	-0.906467	0.0011	0.00953152
RGMA	15:93035272-93089204	-0.905792	0.0086	0.0459597
RP11-440I14.2,RP11-440I14.3	4:174523700-174540997	-0.905339	0.02395	0.0996202
ADGRE1,VAV1	19:6772713-6940459	-0.90496	0.0011	0.00953152
FGG	4:154604133-154612967	-0.9047	0.0243	0.100447
LIMK2	22:31212225-31346232	-0.904564	0.00355	0.0234368
MPPE1	18:11688955-11909223	-0.904057	0.01175	0.0585555
IVNS1ABP	1:185296060-185317348	-0.903853	0.0001	0.00134199
VPS37B	12:122864878-122896444	-0.903818	0.00125	0.0105191
APBB1IP	10:26438202-26653454	-0.903038	0.00215	0.0160592
VIP	6:152750721-152759948	-0.901572	0.0184	0.0818528
DYNC1I1	7:95772505-96110322	-0.901386	0.0149	0.0699143
ACOXL,BCL2L11	2:110732572-111168503	-0.901224	0.0002	0.0024225
DMXL2	15:51414096-51622955	-0.9009	0.00425	0.0268883
GNA13	17:65009313-65056839	-0.900658	5e-05	0.000739486
HMOX1	22:35380360-35394214	-0.899588	0.0003	0.00336318
CHP1	15:41230838-41281890	-0.898506	0.00175	0.013737
GYPC	2:126655932-126696675	-0.897842	0.01285	0.0625966
KTN1	14:55499277-55701526	-0.896451	0.0001	0.00134199
PDK2	17:50094736-50129882	-0.89605	0.004	0.0256263
CD3D	11:118337940-118342770	-0.896002	0.01755	0.0790386
SEMA3G	3:52433052-52445085	-0.896002	0.00785	0.043001
ZFP3	17:5053222-5096449	-0.895819	0.00185	0.0143408
DAAM2	6:39792297-39934551	-0.895626	0.01895	0.08349
RP11-347H15.2	11:50268160-50269273	-0.894624	0.0327	0.124661
ANK1	8:41653219-41896762	-0.89443	0.01915	0.0842172
PTK2B	8:27311458-27459391	-0.89434	5e-05	0.000739486
LPCAT4	15:34358617-34367278	-0.893807	5e-05	0.000739486
MGAT4A	2:98619105-98731126	-0.893425	0.008	0.0436242
SUCLG2	3:67360459-67947713	-0.893211	5e-05	0.000739486
MAGI2-AS3	7:78017056-79471208	-0.891914	0.02245	0.0949592
MIER1	1:66812884-66988619	-0.891911	0.00155	0.0124718
CARMN,MIR145	5:149406688-149432835	-0.890167	0.0012	0.0101783
RP11-526I2.5	15:100547764-100550153	-0.890065	0.01805	0.0807057
C10orf54	10:71396933-71815947	-0.889736	0.01475	0.0693455
MT-ND6	MT:14148-14673	-0.889406	0.00035	0.0038085
AKAP9	7:91940756-92110920	-0.887174	5e-05	0.000739486
UBASH3A	21:42403446-42447681	-0.886985	0.0349	0.130315
GINM1	6:149566293-149591748	-0.886601	0.00025	0.00290751
SELPLG	12:108622109-108641318	-0.885826	0.00085	0.00777425
MCTP1	5:94152965-95284575	-0.88577	0.03815	0.138951
PTPRC	1:198638670-198757462	-0.884973	0.0002	0.0024225
SELENBP1	1:151364146-151374038	-0.884409	0.0073	0.0407055
HACD4	9:20999514-21031636	-0.884386	0.0401	0.144227
GGT6,MYBBP1A	17:4490170-4560866	-0.884201	0.00045	0.00463741
C1orf226,NOS1AP,RP11-565P22.6	1:162069773-162386818	-0.883146	0.0001	0.00134199
CPT2	1:53196428-53220641	-0.881801	0.0012	0.0101783
MAPK6	15:51829627-52100523	-0.881568	0.01075	0.0547906
HLA-DPA1	6:33064568-33129084	-0.881544	0.00525	0.0315869
LGALS3	14:55124109-55146003	-0.881524	0.0005	0.00505535
ARHGAP30	1:161046945-161069970	-0.881031	0.0003	0.00336318
TTC7A	2:46899274-47176601	-0.88071	0.0209	0.0899428
GATSL3,RP1-130H16.18,TBC1D10A	22:30285116-30327046	-0.880493	0.00405	0.0258693
CDC42EP5	19:54465025-54473264	-0.879322	0.0065	0.0371365
CD53	1:110871190-110899928	-0.87904	0.0001	0.00134199
FMOD	1:203340503-203351489	-0.876999	0.0018	0.0140664
CYP3A4,CYP3A5,CYP3A7,CYP3A7-CYP3A51P	7:99648120-99784279	-0.876132	0.00125	0.0105191
TLCD2	17:1702789-1711316	-0.875413	0.00035	0.0038085
SUCLG2P2	12:94548240-94550051	-0.87439	0.00015	0.00190049
RP11-486A14.1	12:93314808-93315941	-0.874367	0.0278	0.110735
UHRF1BP1	6:34792014-34888133	-0.873609	0.01025	0.0527867
TLR1,TLR6	4:38790676-38856817	-0.872963	0.00135	0.0111896
C14orf159	14:90847861-91225643	-0.872713	0.0024	0.0174662
PSD3	8:18527300-19084730	-0.87081	0.0007	0.00664517
SLC46A3	13:28700063-28718970	-0.870609	0.0007	0.00664517
RGL1	1:183636084-183928531	-0.869672	0.00125	0.0105191
MICAL3	22:17787648-18024559	-0.869379	0.0026	0.0185024
ATP9B	18:79069284-79378283	-0.869136	0.00595	0.0346936
PGM5	9:68306527-68531092	-0.86909	0.015	0.0702808
LIMS2	2:127638380-127681786	-0.866843	0.0089	0.0473006
NR2F2-AS1,RP11-759A24.1	15:95990581-96342939	-0.866454	0.01255	0.0615241
CCDC18-AS1	1:93149741-93369498	-0.866166	0.0123	0.0606534
SFXN1	5:175477061-175529826	-0.865104	0.0069	0.0388801
ATP8A1	4:42408372-42657118	-0.86412	0.0016	0.0128153
MBOAT2	2:8852651-9003813	-0.863855	0.0105	0.0537867
BTD	3:15555301-15653990	-0.863422	0.00635	0.0364524
LINC00261	20:22547670-22578694	-0.863144	0.00845	0.0453467
SPARCL1	4:87473334-87531061	-0.863003	0.0004	0.00421454
SOCS6	18:70288900-70330367	-0.862952	0.00065	0.00625057
FZD1	7:91264363-91271326	-0.862836	0.0005	0.00505535
JPH2	20:44111694-44187578	-0.862803	0.02515	0.102967
TOX	8:58802570-59121346	-0.862752	0.0049	0.0300057
JDP2	14:75423682-75474111	-0.862294	0.00295	0.020347
GOLM1	9:85941145-86100310	-0.862122	0.0005	0.00505535
EMP1	12:13196715-13219939	-0.861423	0.00785	0.043001
STXBP5-AS1	6:146841632-147390476	-0.861152	0.02715	0.108843
ATP5A1	18:46080247-46128333	-0.860686	0.0004	0.00421454
FOS	14:75278692-75283053	-0.860585	0.0004	0.00421454
SCNN1A	12:6346842-6396148	-0.86053	0.0077	0.0423962
HGD	3:120628172-120682571	-0.860338	0.02155	0.0920821
SGK223	8:8317735-8386498	-0.859075	0.00175	0.013737
PPFIA2	12:80792519-81759553	-0.85808	0.00865	0.0461373
CRADD	12:93677374-93894840	-0.857982	0.02795	0.111217
S100A14	1:153614254-153616986	-0.857079	0.0013	0.0108593
-	14:55084844-55103308	-0.856636	0.0417	0.148321
PTPN7	1:202147012-202161588	-0.856542	0.00355	0.0234368
42795	4:163524297-164384050	-0.856281	0.0366	0.135222
QSOX1	1:180154833-180204248	-0.856161	0.001	0.00886023
P3H2	3:189956727-190144846	-0.855523	0.0249	0.102204
AIFM3,LZTR1	22:20955311-20999038	-0.855367	0.0003	0.00336318
TRIL	7:28953357-28959345	-0.85448	0.0134	0.0645095
CACNB1	17:39173289-39197703	-0.854092	0.0115	0.0576976
C1orf228	1:44674691-44725591	-0.853448	0.0077	0.0423962
PLPP3	1:56494490-56645301	-0.852964	0.0007	0.00664517
NLGN4X	X:5840636-6228863	-0.852716	0.0161	0.0741901
SPINT1	15:40835807-40860776	-0.851302	0.00085	0.00777425
ERBIN	5:65925711-66082549	-0.85029	0.0037	0.024195
ATP8B2	1:154325552-154351307	-0.849722	0.0009	0.00815416
MLPH	2:237485427-237555318	-0.849454	0.00095	0.00848746
SGPP1	14:63684213-63728068	-0.84881	0.00165	0.0131014
ENDOV	17:80260852-80438086	-0.848666	0.01495	0.0701147
INPP5K	17:1494511-1516888	-0.848165	0.0079	0.0432503
SYNE2	14:63852977-64338599	-0.848032	0.002	0.0152039
ILDR1	3:121987265-122022270	-0.847556	0.00125	0.0105191
STIM1	11:3854317-4093210	-0.847509	0.0052	0.0313644
ZBTB7B	1:155002629-155033781	-0.84742	0.00935	0.0490296
SLC6A8	X:153669729-153696772	-0.846153	0.00065	0.00625057
HSD11B2	16:67429541-67437553	-0.845969	0.0049	0.0300057
LTBP4	19:40592882-40630101	-0.845641	0.0003	0.00336318
PDE2A	11:72576128-72674591	-0.845355	0.00505	0.0306322
SORBS3	8:22440818-22575788	-0.845292	0.0046	0.0286141
APOBEC3A,APOBEC3B,APOBEC3C,APOBEC3D,APOBEC3F,APOBEC3G	22:38952740-39087743	-0.844511	0.00205	0.0155045
CPQ	8:96645226-97149654	-0.843391	0.00215	0.0160592
HLA-DRB1,HLA-DRB5	6:32459820-32589848	-0.84254	0.00205	0.0155045
LTF	3:46435644-46485234	-0.842372	0.02735	0.109326
NUCB2	11:17208152-17349974	-0.841686	0.00175	0.013737
RNF125,RNF138	18:32018211-32470496	-0.841517	0.0122	0.060361
PRICKLE2	3:64067963-64454832	-0.841165	0.01015	0.0523697
SECISBP2L	15:48988475-49046563	-0.840481	0.00185	0.0143408
CLMN	14:95181939-95319906	-0.840196	0.0011	0.00953152
CPNE2	16:57092536-57148367	-0.839932	0.00055	0.00547472
ACAA2,MYO5B,RP11-886H22.1	18:49782166-50195098	-0.839926	0.002	0.0152039
RDX	11:110174879-110296722	-0.839068	0.01995	0.0867652
RASSF5	1:206507529-206612508	-0.838887	0.0237	0.0988577
NECTIN3	3:110893707-111275563	-0.838719	0.0022	0.0163314
ATP23	12:57941534-57957302	-0.838537	0.03395	0.127783
DOK2	8:21908800-21913860	-0.836874	0.02815	0.111759
SERINC2	1:31409564-31434680	-0.836376	5e-05	0.000739486
SCAMP2	15:74843581-74873365	-0.836168	0.0007	0.00664517
SMIM10	X:134990937-134992473	-0.835997	0.0284	0.112358
FAM107B	10:14518486-14774897	-0.835485	0.01265	0.0618883
CHL1	3:195757-409417	-0.835094	0.0274	0.109413
PRELP	1:203475790-203491352	-0.835058	0.0108	0.0549437
FRMD4B	3:69169585-69542583	-0.834855	0.00165	0.0131014
ARHGEF40	14:21016671-21104722	-0.833956	0.0372	0.136757
MARCKS	6:113857088-113863644	-0.833219	5e-05	0.000739486
PTTG1IP	21:44849584-44873903	-0.832719	0.0006	0.00584856
CACNA1A	19:13206441-13633025	-0.832542	0.0226	0.0954888
OCEL1	19:17226203-17229219	-0.83191	0.00415	0.0263943
C17orf51	17:21524789-21574517	-0.831263	0.0177	0.0795283
SLC35A3	1:99968382-100035637	-0.83099	0.00015	0.00190049
MT-ND5	MT:12336-14148	-0.830013	0.01125	0.0566942
HERPUD1	16:56931546-56944863	-0.829745	0.0003	0.00336318
TLN2	15:62390525-62884034	-0.829673	0.0024	0.0174662
GRAMD1C	3:113828181-113947570	-0.82913	0.0057	0.0336328
AGR3	7:16859287-16881999	-0.826454	0.0025	0.0179834
XPNPEP2	X:129738779-129769590	-0.824911	0.0166	0.0759493
SLAIN1	13:77697853-77764242	-0.822416	0.017	0.0772112
KCNJ2	17:70166485-70180048	-0.82148	0.0262	0.106094
FAM110C	2:33864-68075	-0.821404	0.0077	0.0423962
SOWAHA	5:132813586-132816797	-0.820978	0.0004	0.00421454
SEC11C	18:59139476-59158836	-0.819817	0.0004	0.00421454
CHRD	3:184380072-184390736	-0.818853	0.00905	0.0478339
ARHGAP25	2:68679600-68826833	-0.817443	0.0078	0.0428001
MEG3,MEG3_2,MEG8,MEG8_1,MEG8_2,SNHG23,SNORD112,SNORD113,SNORD113-4,SNORD114-26	14:100779409-101027415	-0.817329	0.0001	0.00134199
ITGA3	17:50055967-50090573	-0.816592	0.0017	0.013421
LGMN	14:92703806-92748702	-0.81587	0.00105	0.00918917
ATP1B3	3:141875874-141927614	-0.814944	0.005	0.0304535
ZFYVE28	4:2269533-2418689	-0.814258	0.00215	0.0160592
LYZ	12:69348340-69354244	-0.81363	0.0002	0.0024225
PLOD2	3:146064041-146163653	-0.813178	0.0012	0.0101783
SOWAHB	4:76892254-76898210	-0.811085	0.001	0.00886023
PRRG4	11:32829806-32858123	-0.809794	0.00145	0.0118302
UCP2	11:73974529-73983307	-0.809357	0.01115	0.0563672
TBL1X	X:9463294-9719761	-0.807773	0.0069	0.0388801
TRIM36	5:115124761-115180546	-0.80773	0.00725	0.040497
PLXNC1	12:94148722-94459988	-0.806676	0.0129	0.062745
SMAD7	18:48919852-48952041	-0.806548	0.0032	0.0217215
L3MBTL1,RP1-138B7.6,SGK2	20:43507679-43588326	-0.803817	0.0003	0.00336318
CHMP6	17:80991597-81009517	-0.803634	0.017	0.0772112
HPSE	4:83292460-83335153	-0.80303	0.02735	0.109326
FBLIM1	1:15755879-15786594	-0.801743	0.0152	0.0709935
SMCHD1	18:2655688-2833065	-0.800448	0.00055	0.00547472
ETFDH	4:158666678-158723401	-0.798858	0.0397	0.143162
HSD17B11,HSD17B13	4:87303788-87391386	-0.798678	0.00035	0.0038085
ACADVL	17:7189889-7234545	-0.797603	0.00105	0.00918917
LGR4	11:27365951-27482433	-0.797069	0.00015	0.00190049
AC012358.8,PRORSD1P	2:55282318-55419921	-0.796881	0.006	0.0349323
RILP,SCARF1	17:1633857-1650187	-0.796677	0.0053	0.0318083
GZMA	5:55102647-55110252	-0.79642	0.0418	0.148457
CXCR4	2:136114348-136118991	-0.796313	0.00305	0.0208724
MEF2C	5:88507545-89466398	-0.796213	0.00775	0.0426228
DSC2,DSC3	18:30990007-31162856	-0.794599	5e-05	0.000739486
PRADC1	2:73227915-73233372	-0.793777	0.00565	0.0334299
ABLIM3	5:149141482-149341891	-0.793675	0.0332	0.12587
KIF1C	17:4997947-5028469	-0.791917	0.00915	0.0481775
PGBD2	1:248906195-248919951	-0.790146	0.0365	0.13506
GAS1	9:86944362-86947189	-0.789819	0.03655	0.135141
PDCD11	10:103396639-103452418	-0.789811	0.00545	0.0324558
AC115617.2,RNU6-29P	X:48775992-48777071	-0.789774	0.00385	0.0249055
SH3BGRL2	6:79630890-79704331	-0.789494	5e-05	0.000739486
RASSF2	20:4779943-4823645	-0.788847	0.00195	0.0149299
ZSWIM5	1:45016291-45306209	-0.788524	0.0172	0.0778809
LENG1,TMC4	19:54137727-54173250	-0.787841	0.02075	0.0894171
MYO5A	15:52307282-52529050	-0.787352	0.00575	0.0338036
ADCY9	16:3953386-4116185	-0.784784	0.00045	0.00463741
HEY1	8:79764009-79767863	-0.784626	0.0369	0.135992
TMEM71	8:132685006-132760712	-0.784166	0.0376	0.137598
MOB3B	9:27325208-27529781	-0.783547	0.0002	0.0024225
MOB3A	19:2070981-2099593	-0.782735	0.02055	0.0887537
MS4A6A	11:60171623-60184666	-0.782399	0.00365	0.0239412
DOCK2	5:169637246-170083382	-0.782038	0.0186	0.082476
APOD	3:195568701-195584205	-0.78202	0.0337	0.127041
SHE	1:154469771-154502113	-0.781542	0.02325	0.0974447
CDK9,FPGS	9:127785678-127814385	-0.781464	0.0017	0.013421
LINC00483	17:50759546-50767757	-0.781214	0.0025	0.0179834
HMGCL	1:23801774-23838620	-0.780773	0.00025	0.00290751
GRAP2	22:39901013-39973721	-0.780462	0.0421	0.149247
ARF6	14:49893091-49897054	-0.77986	5e-05	0.000739486
IPCEF1	6:154010495-154356792	-0.779595	0.0188	0.083057
GAB1	4:143336749-143474568	-0.77821	0.0086	0.0459597
CLMP	11:123069829-123228277	-0.7773	0.03135	0.120878
AP000295.9,IFNAR2,IL10RB	21:33229900-33310187	-0.777227	0.002	0.0152039
PER1,RP11-599B13.6,VAMP2	17:8140471-8163546	-0.776368	0.0022	0.0163314
CPE	4:165361193-165498350	-0.776205	0.0301	0.117112
CERS4	19:8206735-8262421	-0.775275	0.03035	0.117823
ARFGAP3,PACSIN2	22:42796501-43015151	-0.775177	0.00035	0.0038085
TSPAN8	12:71034121-71586310	-0.774335	0.00115	0.00986277
CASP7	10:113679161-113731033	-0.773193	0.0045	0.0281831
EPN3,SPATA20	17:50532542-50555943	-0.772568	0.0041	0.0261626
KRT8P10	2:183071039-183072486	-0.771244	5e-05	0.000739486
ACOX1	17:75941506-76027459	-0.770977	0.0408	0.145954
NCOA1	2:24491913-24770702	-0.770424	0.0004	0.00421454
PLS1	3:142596386-142713763	-0.770339	0.0035	0.0232021
ECHDC2	1:52895909-52927212	-0.770263	0.0026	0.0185024
HEXDC	17:82389222-82450829	-0.770227	0.014	0.0665994
TBC1D3,TBC1D3C,TBC1D3L	17:37977971-38192541	-0.77011	0.03725	0.136837
IL2RG	X:71107403-71112108	-0.769207	0.01255	0.0615241
FGD4	12:32399309-32646050	-0.769032	0.00135	0.0111896
VPS4B	18:63389189-63422483	-0.768252	0.00375	0.0244473
PGBD4	15:34102072-34108684	-0.766271	0.0327	0.124661
ZSCAN30	18:35241029-35290245	-0.766136	0.03215	0.123076
CBX6	22:38861449-38872314	-0.764201	0.00385	0.0249055
CIB1	15:90229974-90245811	-0.763721	0.0006	0.00584856
FEZ1	11:125445744-125499528	-0.763451	0.0152	0.0709935
SMPDL3B	1:27934959-27968096	-0.763435	0.00125	0.0105191
STAP2	19:4324013-4400547	-0.763133	0.018	0.0805569
CORO1A	16:30182826-30189281	-0.762045	0.004	0.0256263
SLC9A1	1:27098814-27166981	-0.761714	0.00105	0.00918917
PIGN	18:62043566-62187118	-0.761521	0.02725	0.10913
EGLN1	1:231363540-231425044	-0.760977	0.0031	0.0211769
CAPN5	11:77066931-77126155	-0.760841	0.0002	0.0024225
LRRK1	15:100849560-101086066	-0.760444	0.00515	0.0311603
TRAK2	2:201364138-201480866	-0.758201	0.00095	0.00848746
GNG2	14:51826194-51979342	-0.757967	0.01475	0.0693455
MXI1	10:110203711-110287372	-0.757688	0.005	0.0304535
ITIH5	10:7559269-7666998	-0.75758	0.00315	0.0214652
GABRR2,UBE2J1	6:89257207-89353180	-0.757108	0.00155	0.0124718
SCARA3	8:27633674-27676776	-0.754852	0.0346	0.129496
CDRT4,TVP23C,TVP23C-CDRT4	17:15436005-15563595	-0.754338	0.0169	0.0769201
RCAN1	21:34513141-34615142	-0.754022	0.0005	0.00505535
ARHGAP24	4:85475113-86002670	-0.75315	0.01605	0.0740305
SLC25A20	3:48856930-48898993	-0.752093	0.0053	0.0318083
CYLD	16:50693602-50803338	-0.751839	0.0038	0.0246731
DOCK5	8:25184722-25418082	-0.751436	0.0038	0.0246731
VDR	12:47840454-47943048	-0.751426	0.00315	0.0214652
SPECC1	17:20009343-20403557	-0.751247	0.0127	0.0620699
SRSF5	14:69726899-69772023	-0.751034	0.0022	0.0163314
GMFG	19:39328352-39342372	-0.75068	0.00615	0.0355586
RAP1GAP	1:21596214-21669363	-0.750568	0.002	0.0152039
FAM126B	2:200908844-201085750	-0.749622	0.0331	0.12559
PPP1R14D	15:40763493-40829219	-0.749521	0.02185	0.0930133
KRAS	12:25195215-25251073	-0.749196	0.0097	0.0505486
NFE2L1	17:48048217-48062384	-0.748594	0.0326	0.124428
APBB1	11:6395123-6419414	-0.748546	0.01015	0.0523697
SSH1	12:108778143-108857590	-0.748089	0.0381	0.138795
EIF2AK3	2:88538719-88631821	-0.747597	0.0353	0.131376
KRT8P41	11:9004161-9138114	-0.747537	0.03115	0.120227
ASAP3	1:23428475-23484568	-0.747518	0.0087	0.0463655
IGHV6-1	14:105939755-105940253	-0.747436	0.02275	0.0959333
AP5M1	14:57200506-57336470	-0.747385	0.0366	0.135222
PDZRN3	3:73382416-73627626	-0.746817	0.0216	0.0922343
YPEL3	16:30092313-30104116	-0.74602	0.0188	0.083057
MBP	18:76974689-77133683	-0.744982	0.0078	0.0428001
LCP1	13:46125919-46211871	-0.744846	0.00085	0.00777425
ZFYVE1	14:72969450-73027212	-0.74408	0.0093	0.0488339
FAM102B	1:108560088-108644900	-0.742476	0.0008	0.00741192
NLRX1	11:119166567-119184016	-0.742225	0.00675	0.0381912
LAMA3	18:23689442-23955189	-0.741881	0.00795	0.0434253
MTMR10	15:30903851-30991694	-0.740917	0.0107	0.054608
LITAF	16:11547378-11636381	-0.740042	0.0032	0.0217215
DHRS9	2:169064788-169096296	-0.73935	0.03355	0.126698
LAT2	7:74199651-74230127	-0.738916	0.0371	0.136546
AP000439.3	11:69475628-69479940	-0.738303	0.0175	0.0788871
LINC00472,RP11-154D6.1,RP3-331H24.5	6:71221456-71420769	-0.737915	0.0208	0.0895525
GAL3ST2	2:241774065-241805327	-0.737635	0.0241	0.0999852
CYTH1	17:78673925-78782302	-0.735461	0.00595	0.0346936
TMEM9B	11:8947219-8977527	-0.73538	0.00025	0.00290751
KRT8P32	5:98392069-98393530	-0.73383	0.0056	0.0332054
ABCC3	17:50634776-50692252	-0.733668	0.00235	0.0171476
ANKRD13A	12:109999177-110073686	-0.733231	0.0099	0.0513548
FGFR1	8:38411137-38468834	-0.732575	0.02265	0.0956372
CXXC1	18:50282271-50288304	-0.732033	0.01475	0.0693455
RP11-681H18.2	14:89124870-89954777	-0.731994	0.01045	0.0535733
PDE5A	4:119454790-119628991	-0.731839	0.0036	0.0236777
FAM110B	8:57994508-58204279	-0.731824	0.039	0.141272
PPTC7	12:110533244-110583320	-0.7318	0.0003	0.00336318
CYP1B1-AS1,RPL7P12	2:37923186-38239590	-0.731783	0.00265	0.0187751
ANKS1B	12:98645140-99984654	-0.73097	0.00715	0.0400313
DIXDC1	11:111927143-112022655	-0.730433	0.01965	0.0858285
ARHGAP27	17:45393863-45434421	-0.729275	0.02565	0.104503
RORA	15:60479177-61229319	-0.729033	0.0372	0.136757
CRYZL1	21:33502593-33977833	-0.728723	0.01745	0.0787723
ZNF624	17:16620736-16653856	-0.727085	0.03355	0.126698
PMP22	17:15229730-15265707	-0.725817	0.0052	0.0313644
TINAG	6:54307768-54390152	-0.72568	0.04215	0.149315
OSBPL7	17:47807371-47821834	-0.724777	0.02105	0.0904469
PIAS2	18:46803223-47102243	-0.724519	0.0205	0.0885775
MAGI1	3:65353524-66040266	-0.723768	0.00355	0.0234368
TMCO1	1:165724292-165911743	-0.723723	0.02575	0.104822
CPT1A	11:68754619-68844410	-0.723416	0.0012	0.0101783
IFFO1	12:6538374-6556107	-0.723333	0.0372	0.136757
PTPRF	1:43525111-43623767	-0.722199	0.00195	0.0149299
CSF2RB	22:36913599-36940449	-0.721927	0.0047	0.029114
NPTN	15:73443157-73634134	-0.721789	0.0012	0.0101783
SEL1L	14:81471548-81533861	-0.721616	0.0418	0.148457
RASGRP1	15:38488082-38565575	-0.720484	0.03725	0.136837
SMPD1	11:6390403-6394998	-0.719962	0.02455	0.101199
GSR	8:30677770-30727931	-0.718477	0.01585	0.0733715
AC005338.1,PTPRS	19:5158494-5340803	-0.718454	0.0403	0.144676
SHROOM3	4:76435099-76801964	-0.718319	0.04185	0.14858
NTN4	12:95551581-95791152	-0.716099	0.00505	0.0306322
SORL1	11:121447330-121633733	-0.715547	0.00075	0.00701274
CTSS	1:150729047-150766022	-0.715193	0.00195	0.0149299
FGFR3	4:1793306-1808909	-0.712248	0.03645	0.134978
CRACR2A	12:3606632-3764819	-0.710693	0.01305	0.0633148
SCP2	1:52927228-53051703	-0.710506	0.0013	0.0108593
PNMA1	14:73711782-73714372	-0.708533	0.0021	0.0157774
SLC23A2	20:4852355-5010293	-0.707128	0.0081	0.0439457
ID2	2:8666635-8684453	-0.706994	0.00285	0.0197562
USP30	12:109023088-109088026	-0.705553	0.0227	0.0958063
TMEM47	X:34627063-34657288	-0.705397	0.0112	0.0565606
CNN1	19:11538716-11550323	-0.705031	0.03845	0.139806
MAFB	20:40685847-40689240	-0.704791	0.0064	0.0366848
CTSO	4:155921687-155954030	-0.704684	0.0109	0.055394
ST3GAL5	2:85839143-85889014	-0.702904	0.01895	0.08349
RGS10	10:119499721-119543139	-0.702465	0.0083	0.044716
EAPP	14:34515908-34539763	-0.702345	0.0036	0.0236777
CTAGE1	18:22413600-22417915	-0.702293	0.03595	0.13346
CDS1	4:84582837-84651392	-0.702282	0.00085	0.00777425
TMEM167B	1:109087970-109096934	-0.701998	0.02555	0.104184
ATP1B3P1	2:60734894-60735715	-0.701735	0.0081	0.0439457
SLC39A5	12:56230031-56258427	-0.700794	0.03975	0.143316
CTAGE5,MIA2,RP11-407N17.3	14:39230230-39388513	-0.69879	0.01215	0.0601909
OPTN	10:12896624-13153663	-0.697452	0.00215	0.0160592
AD000671.6,IGFLR1,U2AF1L4	19:35718018-35758079	-0.697338	0.01815	0.080965
TRIP4	15:64387747-64455360	-0.697124	0.02075	0.0894171
DMD	X:31097676-33339441	-0.696808	0.01895	0.08349
C1QA,C1QC	1:22636440-22648110	-0.696804	0.00135	0.0111896
PHLPP1	18:62715449-62980446	-0.696803	0.01275	0.0622354
A2M,PZP	12:9065176-9208370	-0.696554	0.0022	0.0163314
GNG12	1:67701465-68233120	-0.696386	0.0067	0.0379864
ATG4A	X:108091667-108154693	-0.695712	0.02585	0.105074
CPTP	1:1324755-1328897	-0.69478	0.00245	0.0177429
CD4	12:6786857-6820808	-0.692789	0.00195	0.0149299
THSD4	15:71096951-71783383	-0.692359	0.0315	0.121286
SMAP2	1:40344849-40423326	-0.690179	0.02925	0.114755
MKNK2	19:2037362-2051244	-0.690086	0.00115	0.00986277
-	5:1345207-1350849	-0.690067	0.0364	0.134871
BCAT2	19:48795061-48811945	-0.689353	0.00595	0.0346936
KIAA1468	18:62187257-62307829	-0.68864	0.00605	0.0351597
COX5A	15:74918904-74938168	-0.68831	0.00065	0.00625057
KLF10	8:102648778-102655902	-0.688015	0.0002	0.0024225
ELAC1,RP11-729L2.2,SMAD4	18:50967990-51085045	-0.687912	0.01085	0.0551544
ITPR1	3:4493347-4887293	-0.685443	0.02675	0.107642
EID1	15:48823734-48963444	-0.684595	0.00865	0.0461373
TSHZ1	18:75210754-75289950	-0.684594	0.00485	0.0298132
RALGAPA1	14:35538351-35809304	-0.68374	0.0384	0.139703
CAMTA2,INCA1,SPAG7	17:4959225-4997610	-0.683303	0.00285	0.0197562
FOXA1	14:37589698-38202923	-0.682251	0.00255	0.0182545
TMEM98	17:32927831-32950293	-0.681997	0.01385	0.0661143
BDKRB1,BDKRB2,RP11-404P21.8	14:96204678-96268967	-0.681367	0.00275	0.019264
ARV1	1:230978980-231013047	-0.681139	0.00965	0.0503152
FENDRR	16:86474528-86510348	-0.680622	0.0347	0.129745
DDR2	1:162631198-162787400	-0.680274	0.00545	0.0324558
UBE3B	12:109347902-109536705	-0.679723	0.02895	0.113996
CAB39	2:230712844-230821075	-0.679564	0.00255	0.0182545
TRPM4	19:49157740-49212052	-0.678667	0.00825	0.0445588
VSTM4	10:48684854-49115509	-0.678657	0.039	0.141272
VCAM1	1:100719741-100739220	-0.677539	0.0083	0.044716
NANS	9:98056672-98119480	-0.677392	0.01265	0.0618883
PPM1J,RHOC,RP11-426L16.10	1:112673140-112715477	-0.676608	0.01165	0.0582228
FAM8A1	6:17600354-17611719	-0.67638	0.0005	0.00505535
AIF1	6:31615183-31617021	-0.676002	0.01515	0.0708286
PPARG	3:12287367-12434493	-0.67434	0.00165	0.0131014
RP11-112J1.3	14:58827678-58828176	-0.674024	0.02325	0.0974447
DENND1B	1:197504747-197782166	-0.673343	0.00555	0.03298
SEC11A	15:84669537-84716716	-0.673282	0.00115	0.00986277
MBD1	18:50266881-50281808	-0.673129	0.00325	0.0219911
CTSD,IFITM10,RP11-295K3.1	11:1732409-1764573	-0.672779	0.0305	0.118286
CTDP1	18:79679800-79756623	-0.672678	0.00275	0.019264
CIRBP	19:1259383-1275036	-0.672427	0.00455	0.0283856
CCDC17,GPBP1L1	1:45620043-45750763	-0.671603	0.0175	0.0788871
ATG16L2	11:72814307-73142467	-0.671236	0.01775	0.0796972
ARSA	22:50622753-50628173	-0.671045	0.01375	0.0657836
ITGA4	2:181457201-181680876	-0.670177	0.01945	0.0851866
PTGS1	9:122370529-122395819	-0.670154	0.0125	0.061357
FKBP1A,RP11-314N13.10,SDCBP2	20:1309908-1393172	-0.669427	0.0025	0.0179834
TMX3	18:68673687-69055189	-0.669018	0.0272	0.108998
GDPD3,MAPK3	16:30104749-30123506	-0.668793	0.01225	0.0604532
SNAI2	8:48917689-48921740	-0.668787	0.02275	0.0959333
GIMAP6	7:150625306-150632648	-0.667986	0.0333	0.126125
HEIH	5:180829830-180835774	-0.66752	0.03165	0.121791
MLXIP	12:122078638-122147403	-0.66729	0.001	0.00886023
S100A10	1:151982914-151994390	-0.666826	0.00135	0.0111896
TMEM127	2:96248376-96266017	-0.66599	0.00135	0.0111896
NEIL1	15:75346743-75455842	-0.663299	0.03965	0.143035
[truncated: 3,305 more rows]
